# Supplementary material for: Transcriptome and Metabolome Analysis Revealed That Exogenous Spermidine-Modulated Flavone Enhances the Heat Tolerance of Lettuce
Source: Antioxidants (Basel). 2022 Nov 25;11(12):2332. doi: 10.3390/antiox11122332 (PMC9774108; doi:10.3390/antiox11122332)
Supplement: Supplementary file 1 [file antioxidants-11-02332-s001.zip]

Archive with 4 entries (4 files):
- SupplementaryMaterialFig1.pdf
- SupplementaryTable1.xlsx
- SupplementaryTable2.xlsx
- SupplementaryTable3.xlsx
