# Supplementary material for: Transcriptome and Metabolome Analysis Revealed That Exogenous Spermidine-Modulated Flavone Enhances the Heat Tolerance of Lettuce
Source: Antioxidants (Basel). 2022 Nov 25;11(12):2332. doi: 10.3390/antiox11122332 (PMC9774108; doi:10.3390/antiox11122332)
Supplement: Supplementary file 1 [file antioxidants-11-02332-s001.zip › SupplementaryTable1.xlsx]

## Sheet: Sheet1
Supplementary Table S1. Sequence information of primers of genes of interest used in qRT‐PCR assays.
Gene ID	Forwards Primer (5′‐3′)	Reverse Primer (5′‐3′)
18S	GTGAGTGAAGAAGGGCAATG	CACTTTCAACCCGATTCACC
LOC111880263	GTTGGAGATTGTTTCACCCTTGCTG	GTGTCACCATGTGCCCTAGTTCAG
LOC111879682	CCTCCTAGAGTTGGTGCTTCATTGC	GTTTCTTGATATGGGTCGGGTACGG
LOC111879169	GACGCTGTAAAGATCGCCGATTTTG	GATTCCTGCTCACCACCGACAAC
LOC111877684	ACTTAACCACCAAGCAACCACCAG	TGAGTGCAGCGACCATGATTGAAG
LOC111876734	GTGTTTACCCGAGAGAGCCAGAATC	AAGAACTGTCCTTCATCAGCAGACG
LOC111881326	CGATTCGCCTCAGCCTTCAAGTAC	AGCTCTGATCCAATACCAGGTCCTC
