# Supplementary material for: Transcriptome and Metabolome Analysis Revealed That Exogenous Spermidine-Modulated Flavone Enhances the Heat Tolerance of Lettuce
Source: Antioxidants (Basel). 2022 Nov 25;11(12):2332. doi: 10.3390/antiox11122332 (PMC9774108; doi:10.3390/antiox11122332)
Supplement: Supplementary file 1 [file antioxidants-11-02332-s001.zip › SupplementaryTable2.xlsx]

## Sheet: Sheet1
Supplementary Table S2. Sequence reads of the transcriptome and their alignment with the reference genome.
Sample	Total Raw Reads (M)	Total Clean Reads (M)	Total Clean Bases(Gb)	Clean Reads Q20(%)	Clean Reads Q30(%)	Clean Reads Ratio(%)
CK1	47.33	44.19	6.63	96.72	88.31	93.38
CK2	47.33	43.77	6.56	96.81	88.67	92.48
CK3	47.33	43.67	6.55	96.92	88.91	92.27
H1	47.33	43.77	6.57	96.66	88.09	92.49
H2	47.33	43.55	6.53	96.75	88.38	92.03
H3	45.57	42.33	6.35	96.81	88.5	92.88
HS1	47.33	43.05	6.46	96.87	88.72	90.96
HS2	47.33	43.27	6.49	96.88	88.78	91.42
HS3	47.33	43.27	6.49	96.91	88.84	91.44
