# Supplementary material for: Transcriptome and Metabolome Analysis Revealed That Exogenous Spermidine-Modulated Flavone Enhances the Heat Tolerance of Lettuce
Source: Antioxidants (Basel). 2022 Nov 25;11(12):2332. doi: 10.3390/antiox11122332 (PMC9774108; doi:10.3390/antiox11122332)
Supplement: Supplementary file 1 [file antioxidants-11-02332-s001.zip › SupplementaryTable3.xlsx]

## Sheet: HvsCK
Compound ID	ratio	t.test_p.value	VIP	sample	ID.1	KEGG.ID	Formula	Adducts	Score	Fragmentation.Score	Mass.Error..ppm.	Isotope.Similarity	Description	Super.class	Class	Sub.class	m.z	Neutral.mass..Da.	Retention.time..min.	Charge	Pathway
0.50_224.1436m/z	0.775617	0.0205721	1.07965	H:CK	C05201	C05201	C16H17N	M+H	37.1	0	1.12087	87.0228	(R,S)-Tetrahydrobenzylisoquinoline; (RS)-1-Benzyl-1,2,3,4-tetrahydroisoquinoline;	Organoheterocyclic compounds	Isoquinolines and derivatives	Benzylisoquinolines	224.144	NA	0.50475	1	NULL
0.60_518.1710m/z	0.53242	0.03987	2.1348	H:CK	C07264	C07264	C26H29N3O6	M+K	37.3	0	4.64247	92.0237	Nicardipine;	Organoheterocyclic compounds	Pyridines and derivatives	Hydropyridines	518.171	NA	0.60475	1	NULL
0.60_518.1710m/z	0.53242	0.03987	2.1348	H:CK	C14034	C14034	C23H27N5O7S	M+H	37.2	0.275	1.20422	87.242	Piperacillin; Piperacillin anhydrous;	Organic acids and derivatives	Carboxylic acids and derivatives	Amino acids, peptides, and analogues	518.171	NA	0.60475	1	NULL
0.62_116.0348m/z	0.634722	0.0265442	1.49261	H:CK	C00402	C00402	C4H7NO4	M+H-H2O	38.2	0	4.07992	95.8889	D-Aspartate; D-Aspartic acid;	Organic acids and derivatives	Carboxylic acids and derivatives	Amino acids, peptides, and analogues	116.035	NA	0.61905	1	map00250 Alanine, aspartate and glutamate metabolism;
0.62_116.0348m/z	0.634722	0.0265442	1.49261	H:CK	C00049	C00049	C4H7NO4	M+H-H2O	38.2	0	4.07992	95.8889	L-Aspartate; L-Aspartic acid; 2-Aminosuccinic acid; L-Asp;	Organic acids and derivatives	Carboxylic acids and derivatives	Amino acids, peptides, and analogues	116.035	NA	0.61905	1	map00220 Arginine biosynthesis; map00250 Alanine, aspartate and glutamate metabolism; map00260 Glycine, serine and threonine metabolism; map00261 Monobactam biosynthesis; map00270 Cysteine and methionine metabolism; map00300 Lysine biosynthesis; map00340 Histidine metabolism; map00410 beta-Alanine metabolism; map00460 Cyanoamino acid metabolism; map00710 Carbon fixation in photosynthetic organism…
0.62_116.0348m/z	0.634722	0.0265442	1.49261	H:CK	C19911	C19911	C4H7NO4	M+H-H2O	38.2	0	4.07992	95.8889	Iminodiacetate;	Organic acids and derivatives	Carboxylic acids and derivatives	Amino acids, peptides, and analogues	116.035	NA	0.61905	1	NULL
0.62_116.0348m/z	0.634722	0.0265442	1.49261	H:CK	C16433	C16433	C4H7NO4	M+H-H2O	38.2	0	4.07992	95.8889	Aspartate; Aspartic acid;	Organic acids and derivatives	Carboxylic acids and derivatives	Amino acids, peptides, and analogues	116.035	NA	0.61905	1	NULL
0.62_184.0734m/z	4.60604	0.033644	2.47514	H:CK	C00955	C00955	C10H11NO	M+Na	39.8	4.28	0.965951	96.043	Indole-3-ethanol; Tryptophol;	Organoheterocyclic compounds	Indoles and derivatives	Indoles	184.073	NA	0.61905	1	map00380 Tryptophan metabolism;
0.62_334.0667n	4.82243	0.0098598	2.74109	H:CK	C01225	C01225	C9H19O11P	M+H, M+Na	39	5.18	0.699216	90.5668	sn-Glycero-3-phospho-1-inositol; 1-(sn-Glycero-3-phospho)-1D-myo-inositol;	Lipids and lipid-like molecules	Glycerophospholipids	Glycerophosphoinositols	335.074	334.067	0.61905	1	NULL
0.62_608.2030m/z	0.486431	0.00811205	2.25505	H:CK	C07482	C07482	C35H36ClNO3S	M+Na	31.6	0	5.6834	64.4065	Montelukast;	Phenylpropanoids and polyketides	Linear 1,3-diarylpropanoids	null	608.203	NA	0.61905	1	NULL
0.63_482.1271m/z	8.66549	0.00400521	3.52789	H:CK	C05623	C05623	C21H20O12	M+NH4	37.6	0	-4.66881	93.3114	Quercetin 3-O-glucoside; Isoquercitrin; 2-(3,4-Dihidroxyphenyl)-3-(beta-D-glucofuranosyloxy)-5,7-dihydroxy-4H-1-benzopyran-4-one; Isotrifoliin;	Phenylpropanoids and polyketides	Flavonoids	Flavonoid glycosides	482.127	NA	0.633333	1	map00944 Flavone and flavonol biosynthesis; map01100 Metabolic pathways; map01110 Biosynthesis of secondary metabolites;
0.63_482.1271m/z	8.66549	0.00400521	3.52789	H:CK	C10073	C10073	C21H20O12	M+NH4	37.6	0	-4.66881	93.3114	Hyperin; Quercetin 3-galactoside;	Phenylpropanoids and polyketides	Flavonoids	Flavonoid glycosides	482.127	NA	0.633333	1	NULL
0.65_340.0169m/z	1.35096	0.0127811	1.02187	H:CK	C00357	C00357	C8H16NO9P	M+K	44.9	56.9	-8.393	76.8143	N-Acetyl-D-glucosamine 6-phosphate;	Organic oxygen compounds	Organooxygen compounds	Carbohydrates and carbohydrate conjugates	340.017	NA	0.647617	1	map00520 Amino sugar and nucleotide sugar metabolism; map01100 Metabolic pathways; map01130 Biosynthesis of antibiotics; map02060 Phosphotransferase system (PTS);
0.65_340.0169m/z	1.35096	0.0127811	1.02187	H:CK	C18060	C18060	C8H16NO9P	M+K	43.4	49.5	-8.393	76.8143	N-Acetyl-alpha-D-galactosamine 1-phosphate;	Organic oxygen compounds	Organooxygen compounds	Carbohydrates and carbohydrate conjugates	340.017	NA	0.647617	1	NULL
0.65_340.0169m/z	1.35096	0.0127811	1.02187	H:CK	C04256	C04256	C8H16NO9P	M+K	43.4	49.5	-8.393	76.8143	N-Acetyl-D-glucosamine 1-phosphate;	Organic oxygen compounds	Organooxygen compounds	Carbohydrates and carbohydrate conjugates	340.017	NA	0.647617	1	NULL
0.68_177.0609m/z	1.81106	0.0133327	1.79093	H:CK	C00499	C00499	C4H8N4O4	M+H	37.8	3.86	-5.35053	91.2461	Allantoate; Allantoic acid;	Organic acids and derivatives	Carboxylic acids and derivatives	Amino acids, peptides, and analogues	177.061	NA	0.676183	1	map00230 Purine metabolism; map01100 Metabolic pathways; map01120 Microbial metabolism in diverse environments;
0.68_246.0505n	2.61948	0.0483383	1.62312	H:CK	C02162	C02162	C13H10O5	M+H, M+K, M+H-H2O	36.8	0	-9.48696	94.5861	Isopimpinellin; 5,8-Dimethoxypsoralen;	Phenylpropanoids and polyketides	Coumarins and derivatives	Furanocoumarins	247.058	246.05	0.676183	1	map01061 Biosynthesis of phenylpropanoids; map01110 Biosynthesis of secondary metabolites;
0.69_244.0927m/z	0.44977	4.95693e-07	2.49724	H:CK	C00475	C00475	C9H13N3O5	M+H	41.8	14	-0.36379	95.4568	Cytidine;	Nucleosides, nucleotides, and analogues	Pyrimidine nucleosides	null	244.093	NA	0.690467	1	map00240 Pyrimidine metabolism; map01100 Metabolic pathways;
0.69_244.0927m/z	0.44977	4.95693e-07	2.49724	H:CK	C02961	C02961	C9H13N3O5	M+H	41.8	14	-0.36379	95.4568	Cytarabine; Cytosine arabinoside; Cytosine-1-beta-D-arabinofuranoside; Ara-C;	Nucleosides, nucleotides, and analogues	Pyrimidine nucleosides	null	244.093	NA	0.690467	1	NULL
0.69_244.0927m/z	0.44977	4.95693e-07	2.49724	H:CK	C07934	C07934	C12H15NO3	M+Na	39.5	8.5	-7.7135	97.6848	Metaxalone;	Benzenoids	Phenol ethers	null	244.093	NA	0.690467	1	NULL
0.69_244.0927m/z	0.44977	4.95693e-07	2.49724	H:CK	C14291	C14291	C12H15NO3	M+Na	42.1	21.3	-7.7135	97.6848	Carbofuran; 2,2-Dimethyl-2,3-dihydro-7-benzofuranyl N-methylcarbamate;	Organoheterocyclic compounds	Coumarans	null	244.093	NA	0.690467	1	NULL
0.69_244.0927m/z	0.44977	4.95693e-07	2.49724	H:CK	C05711	C05711	C9H13N3O5	M+H	41.3	11.7	-0.36379	95.4568	gamma-Glutamyl-beta-cyanoalanine;	Organic acids and derivatives	Carboxylic acids and derivatives	Amino acids, peptides, and analogues	244.093	NA	0.690467	1	map00460 Cyanoamino acid metabolism;
0.71_122.0267m/z	1.40395	0.0364721	1.31668	H:CK	C00793	C00793	C3H7NO2S	M+H	38.2	0	-2.37253	94.02	D-Cysteine; D-Amino-3-mercaptopropionic acid;	Organic acids and derivatives	Carboxylic acids and derivatives	Amino acids, peptides, and analogues	122.027	NA	0.7112	1	map00270 Cysteine and methionine metabolism;
0.71_122.0267m/z	1.40395	0.0364721	1.31668	H:CK	C00097	C00097	C3H7NO2S	M+H	38.2	0	-2.37253	94.02	L-Cysteine; L-2-Amino-3-mercaptopropionic acid;	Organic acids and derivatives	Carboxylic acids and derivatives	Amino acids, peptides, and analogues	122.027	NA	0.7112	1	map00260 Glycine, serine and threonine metabolism; map00270 Cysteine and methionine metabolism; map00311 Penicillin and cephalosporin biosynthesis; map00332 Carbapenem biosynthesis; map00430 Taurine and hypotaurine metabolism; map00460 Cyanoamino acid metabolism; map00480 Glutathione metabolism; map00730 Thiamine metabolism; map00770 Pantothenate and CoA biosynthesis; map00920 Sulfur metabolism; …
0.71_124.0401m/z	0.806515	0.035575	1.1391	H:CK	C06813	C06813	C6H5NO2	M+H	41.1	13.4	6.80692	99.6508	Nitrobenzene; Nitrobenzol;	Benzenoids	Benzene and substituted derivatives	Nitrobenzenes	124.04	NA	0.7112	1	map00627 Aminobenzoate degradation; map01120 Microbial metabolism in diverse environments; map01220 Degradation of aromatic compounds;
0.71_124.0401m/z	0.806515	0.035575	1.1391	H:CK	C07446	C07446	C6H5NO2	M+H	42.5	20.6	6.80692	99.6508	Isonicotinic acid;	Organoheterocyclic compounds	Pyridines and derivatives	Pyridinecarboxylic acids and derivatives	124.04	NA	0.7112	1	map00983 Drug metabolism - other enzymes;
0.71_124.0401m/z	0.806515	0.035575	1.1391	H:CK	C10164	C10164	C6H5NO2	M+H	41.1	13.5	6.80692	99.6508	Picolinic acid; 2-Pyridinecarboxylic acid;	Organoheterocyclic compounds	Pyridines and derivatives	Pyridinecarboxylic acids and derivatives	124.04	NA	0.7112	1	map00380 Tryptophan metabolism; map01100 Metabolic pathways;
0.71_124.0401m/z	0.806515	0.035575	1.1391	H:CK	C00253	C00253	C6H5NO2	M+H	42.5	20.6	6.80692	99.6508	Nicotinate; Nicotinic acid; Niacin; 3-Pyridinecarboxylic acid;	Organoheterocyclic compounds	Pyridines and derivatives	Pyridinecarboxylic acids and derivatives	124.04	NA	0.7112	1	map00760 Nicotinate and nicotinamide metabolism; map00960 Tropane, piperidine and pyridine alkaloid biosynthesis; map01060 Biosynthesis of plant secondary metabolites; map01064 Biosynthesis of alkaloids derived from ornithine, lysine and nicotinic acid; map01100 Metabolic pathways; map01110 Biosynthesis of secondary metabolites; map01120 Microbial metabolism in diverse environments; map05133 Pert…
0.71_124.0401m/z	0.806515	0.035575	1.1391	H:CK	C03824	C03824	C6H7NO3	M+H-H2O	40.5	9.68	5.93769	99.4005	2-Aminomuconate semialdehyde; 2-Aminomuconate 6-semialdehyde;	Organic acids and derivatives	Carboxylic acids and derivatives	Amino acids, peptides, and analogues	124.04	NA	0.7112	1	map00380 Tryptophan metabolism; map00627 Aminobenzoate degradation; map01100 Metabolic pathways; map01120 Microbial metabolism in diverse environments;
0.71_150.0562m/z	0.717389	0.00902971	1.38762	H:CK	C03742	C03742	C8H7NO2	M+H	37.9	0	8.22081	98.72	(S)-4-Hydroxymandelonitrile;	Benzenoids	Phenols	1-hydroxy-2-unsubstituted benzenoids	150.056	NA	0.7112	1	map00460 Cyanoamino acid metabolism; map01110 Biosynthesis of secondary metabolites;
0.71_150.0562m/z	0.717389	0.00902971	1.38762	H:CK	C05831	C05831	C8H9NO3	M+H-H2O	38.1	0	7.33451	98.587	3-Methoxyanthranilate; 3-Methoxyanthranilic acid;	Benzenoids	Benzene and substituted derivatives	Benzoic acids and derivatives	150.056	NA	0.7112	1	map00380 Tryptophan metabolism;
0.71_150.0562m/z	0.717389	0.00902971	1.38762	H:CK	C00250	C00250	C8H9NO3	M+H-H2O	38.1	0	7.33451	98.587	Pyridoxal;	Organoheterocyclic compounds	Pyridines and derivatives	Pyridine carboxaldehydes	150.056	NA	0.7112	1	map00750 Vitamin B6 metabolism; map01100 Metabolic pathways; map01120 Microbial metabolism in diverse environments; map04977 Vitamin digestion and absorption;
0.71_150.0562m/z	0.717389	0.00902971	1.38762	H:CK	C05578	C05578	C8H7NO2	M+H	37.9	0	8.22081	98.72	5,6-Dihydroxyindole; DHI;	Organoheterocyclic compounds	Indoles and derivatives	Hydroxyindoles	150.056	NA	0.7112	1	map00350 Tyrosine metabolism; map01100 Metabolic pathways;
0.71_150.0562m/z	0.717389	0.00902971	1.38762	H:CK	C06051	C06051	C8H9NO3	M+H-H2O	38.1	0	7.33451	98.587	Isopyridoxal;	Organoheterocyclic compounds	Pyridines and derivatives	Pyridine carboxaldehydes	150.056	NA	0.7112	1	map00750 Vitamin B6 metabolism;
0.71_189.1234m/z	0.680841	0.0342354	1.50125	H:CK	C02727	C02727	C8H16N2O3	M+H	42	20.7	0.0772473	89.6263	N6-Acetyl-L-lysine;	Organic acids and derivatives	Carboxylic acids and derivatives	Amino acids, peptides, and analogues	189.123	NA	0.7112	1	map00310 Lysine degradation;
0.71_189.1234m/z	0.680841	0.0342354	1.50125	H:CK	C02155	C02155	C8H16N2O3	M+H	40.3	12	0.0772473	89.6263	Glycyl-leucine; Glycyl-L-leucine;	Organic acids and derivatives	Carboxylic acids and derivatives	Amino acids, peptides, and analogues	189.123	NA	0.7112	1	NULL
0.71_241.1546m/z	1.26968	0.0193434	1.11331	H:CK	C16779	C16779	C15H22O	M+Na	37.6	0	-7.7132	96.5776	Dendrolasin;	Lipids and lipid-like molecules	Prenol lipids	Monoterpenoids	241.155	NA	0.7112	1	NULL
0.71_241.1546m/z	1.26968	0.0193434	1.11331	H:CK	C09730	C09730	C15H22O	M+Na	40.5	14.6	-7.7132	96.5776	beta-Sinensal; 2,6-Dimethyl-10-methylene-2,6,11-dodecatrienal;	Organic compounds	Lipids and lipid-like molecules	Prenol lipids	241.155	NA	0.7112	1	NULL
0.71_241.1546m/z	1.26968	0.0193434	1.11331	H:CK	C07807	C07807	C12H20N2O3	M+H	39.6	0	-0.273594	98.4862	Pirbuterol;	Organoheterocyclic compounds	Pyridines and derivatives	Hydroxypyridines	241.155	NA	0.7112	1	NULL
0.71_241.1546m/z	1.26968	0.0193434	1.11331	H:CK	C09729	C09729	C15H22O	M+Na	40.5	14.6	-7.7132	96.5776	alpha-Sinensal;	Lipids and lipid-like molecules	Prenol lipids	Sesquiterpenoids	241.155	NA	0.7112	1	NULL
0.71_290.1362m/z	0.690191	0.00191551	1.73279	H:CK	C21016	C21016	C11H19N3O6	M+H	37.6	7.8	5.43393	86.4249	Ophthalmate; gamma-L-Glutamyl-L-2-aminobutyrylglycine;	Organic acids and derivatives	Carboxylic acids and derivatives	Amino acids, peptides, and analogues	290.136	NA	0.7112	1	map00270 Cysteine and methionine metabolism; map01100 Metabolic pathways;
0.71_290.1362m/z	0.690191	0.00191551	1.73279	H:CK	C09644	C09644	C16H16O4	M+NH4	34.7	0	-9.00995	83.2318	2',6'-Dihydroxy-4'-methoxydihydrochalcone;	Phenylpropanoids and polyketides	Linear 1,3-diarylpropanoids	Chalcones and dihydrochalcones	290.136	NA	0.7112	1	NULL
0.71_290.1362m/z	0.690191	0.00191551	1.73279	H:CK	C04547	C04547	C16H16O4	M+NH4	35.6	4.54	-9.00995	83.2318	1,2-Bis(4-hydroxy-3-methoxyphenyl)ethylene;	Phenylpropanoids and polyketides	Stilbenes	null	290.136	NA	0.7112	1	NULL
0.71_336.1396m/z	0.679184	0.00479603	1.25949	H:CK	C04540	C04540	C12H21N3O8	M+H	38.1	2.58	-1.76092	89.9029	N4-(Acetyl-beta-D-glucosaminyl)asparagine; N4-(beta-N-Acetyl-D-glucosaminyl)-L-asparagine; 1-beta-Aspartyl-N-acetyl-D-glucosaminylamine;	Organic oxygen compounds	Organooxygen compounds	Carbohydrates and carbohydrate conjugates	336.14	NA	0.7112	1	NULL
0.71_344.0898m/z	1.61311	0.000901673	1.7244	H:CK	C07484	C07484	C17H15N5O	M+K	32.9	0	-3.25164	68.1904	Zaleplon;	Organoheterocyclic compounds	Diazines	Pyrimidines and pyrimidine derivatives	344.09	NA	0.7112	1	NULL
0.71_375.2291m/z	0.445004	0.00647793	2.55012	H:CK	C07251	C07251	C21H27NO4	M+NH4	37.5	0	3.41421	91.7209	Nalbuphine;	Benzenoids	Phenanthrenes and derivatives	null	375.229	NA	0.7112	1	NULL
0.71_381.0797m/z	1.25283	0.0154098	1.03308	H:CK	C19636	C19636	C12H22O11	M+K	38.4	0	0.877448	92.9379	Turanose; 3-O-alpha-D-Glucopyranosyl-D-fructose; D-Turanose;	Lipids and lipid-like molecules	Fatty Acyls	Fatty acyl glycosides	381.08	NA	0.7112	1	NULL
0.71_381.0797m/z	1.25283	0.0154098	1.03308	H:CK	C00252	C00252	C12H22O11	M+K	38.4	0	0.877448	92.9379	Isomaltose; Brachiose;	Organic oxygen compounds	Organooxygen compounds	Carbohydrates and carbohydrate conjugates	381.08	NA	0.7112	1	map00500 Starch and sucrose metabolism;
0.71_381.0797m/z	1.25283	0.0154098	1.03308	H:CK	C01083	C01083	C12H22O11	M+K	38.4	0	0.877448	92.9379	alpha,alpha-Trehalose; alpha,alpha'-Trehalose; Trehalose;	Organic oxygen compounds	Organooxygen compounds	Carbohydrates and carbohydrate conjugates	381.08	NA	0.7112	1	map00500 Starch and sucrose metabolism; map01100 Metabolic pathways; map01110 Biosynthesis of secondary metabolites; map02010 ABC transporters; map02060 Phosphotransferase system (PTS);
0.71_381.0797m/z	1.25283	0.0154098	1.03308	H:CK	C06422	C06422	C12H22O11	M+K	38.4	0	0.877448	92.9379	beta-Cellobiose; 1-beta-D-Glucopyranosyl-4-beta-D-glucopyranose;	Organic oxygen compounds	Organooxygen compounds	Carbohydrates and carbohydrate conjugates	381.08	NA	0.7112	1	NULL
0.71_381.0797m/z	1.25283	0.0154098	1.03308	H:CK	C07064	C07064	C12H22O11	M+K	38.4	0	0.877448	92.9379	Lactulose;	Organic oxygen compounds	Organooxygen compounds	Carbohydrates and carbohydrate conjugates	381.08	NA	0.7112	1	NULL
0.71_381.0797m/z	1.25283	0.0154098	1.03308	H:CK	C04778	C04778	C14H19N2O7P	M+Na	36.7	0.651	-7.08887	90.6454	N1-(5-Phospho-alpha-D-ribosyl)-5,6-dimethylbenzimidazole; alpha-Ribazole 5'-phosphate;	Nucleosides, nucleotides, and analogues	Benzimidazole ribonucleosides and ribonucleotides	null	381.08	NA	0.7112	1	map00860 Porphyrin and chlorophyll metabolism; map01100 Metabolic pathways;
0.71_381.0797m/z	1.25283	0.0154098	1.03308	H:CK	C19632	C19632	C12H22O11	M+K	38.4	0	0.877448	92.9379	Kojibiose; 2-O-alpha-D-Glucopyranosyl-D-glucose;	Lipids and lipid-like molecules	Fatty Acyls	Fatty acyl glycosides	381.08	NA	0.7112	1	NULL
0.71_381.0797m/z	1.25283	0.0154098	1.03308	H:CK	C04147	C04147	C12H22O11	M+K	38.4	0	0.877448	92.9379	alpha-D-Glucosyl-(1,3)-D-mannose;	Organic oxygen compounds	Organooxygen compounds	Carbohydrates and carbohydrate conjugates	381.08	NA	0.7112	1	NULL
0.71_381.0797m/z	1.25283	0.0154098	1.03308	H:CK	C01970	C01970	C12H22O11	M+K	38.4	0	0.877448	92.9379	beta-Lactose; beta-D-Lactose;	Organooxygen compounds	Carbohydrates and carbohydrate conjugates	Glycosyl compounds	381.08	NA	0.7112	1	NULL
0.71_381.0797m/z	1.25283	0.0154098	1.03308	H:CK	C00089	C00089	C12H22O11	M+K	38.4	0	0.877448	92.9379	Sucrose; Cane sugar; Saccharose; 1-alpha-D-Glucopyranosyl-2-beta-D-fructofuranoside;	Organic oxygen compounds	Organooxygen compounds	Carbohydrates and carbohydrate conjugates	381.08	NA	0.7112	1	map00052 Galactose metabolism; map00500 Starch and sucrose metabolism; map01100 Metabolic pathways; map02010 ABC transporters; map02060 Phosphotransferase system (PTS); map04742 Taste transduction; map04973 Carbohydrate digestion and absorption;
0.71_381.0797m/z	1.25283	0.0154098	1.03308	H:CK	C05402	C05402	C12H22O11	M+K	38.4	0	0.877448	92.9379	Melibiose; 6-O-(alpha-D-Galactopyranosyl)-D-glucopyranose; D-Gal-alpha1->6D-Glucose;	Organic oxygen compounds	Organooxygen compounds	Carbohydrates and carbohydrate conjugates	381.08	NA	0.7112	1	map00052 Galactose metabolism; map02010 ABC transporters;
0.71_381.0797m/z	1.25283	0.0154098	1.03308	H:CK	C00897	C00897	C12H22O11	M+K	38.4	0	0.877448	92.9379	alpha-Maltose; alpha-Malt sugar;	Organooxygen compounds	Carbohydrates and carbohydrate conjugates	Glycosyl compounds	381.08	NA	0.7112	1	NULL
0.71_504.1688n	1.47759	0.0322333	1.3202	H:CK	C01935	C01935	C12H22O11.[C6H10O5]n-2	M+Na, M+K	20.7	3.98	-0.446678	NA	Maltodextrin; Maltodextrin(n); Maltodextrin(n-2); n+2 Maltodextrin; Linear maltodextrin; Maltooligosaccharide;	Organic oxygen compounds	Organooxygen compounds	Carbohydrates and carbohydrate conjugates	543.133	504.169	0.7112	1	map00500 Starch and sucrose metabolism; map01100 Metabolic pathways; map01110 Biosynthesis of secondary metabolites; map02010 ABC transporters;
0.71_504.1688n	1.47759	0.0322333	1.3202	H:CK	C03661	C03661	C18H32O16	M+Na, M+K	39.3	3.59	-0.446678	93.21	1F-beta-D-Fructosylsucrose; beta-D-Fructofuranosyl-(2->1)-beta-D-fructofuranosyl alpha-D-glucopyranoside;	Organic oxygen compounds	Organooxygen compounds	Carbohydrates and carbohydrate conjugates	543.133	504.169	0.7112	1	NULL
0.71_504.1688n	1.47759	0.0322333	1.3202	H:CK	C05404	C05404	C18H32O16	M+Na, M+K	39.4	4.12	-0.446678	93.21	D-Gal alpha 1->6D-Gal alpha 1->6D-Glucose; D-Gal-alpha1->6D-Gal-alpha1->6D-Glucose; Manninotriose;	Organic oxygen compounds	Organooxygen compounds	Carbohydrates and carbohydrate conjugates	543.133	504.169	0.7112	1	map00052 Galactose metabolism;
0.71_504.1688n	1.47759	0.0322333	1.3202	H:CK	C08243	C08243	C18H32O16	M+Na, M+K	39.3	3.96	-0.446678	93.21	Melezitose;	Organic oxygen compounds	Organooxygen compounds	Carbohydrates and carbohydrate conjugates	543.133	504.169	0.7112	1	NULL
0.71_568.1740n	0.710475	0.0109155	1.31023	H:CK	C11376	C11376	C28H28N2O11	M+NH4, M+K	34.1	10	8.29407	69.8507	SN38 glucuronide; SN-38G;	Alkaloids and derivatives	Camptothecins	null	586.208	568.174	0.7112	1	map00983 Drug metabolism - other enzymes;
0.73_140.0349m/z	1.36406	0.00189489	1.20183	H:CK	C18620	C18620	C6H5NO3	M+H	37.8	0	5.1339	94.8889	3-Hydroxypicolinic acid;	Organoheterocyclic compounds	Pyridines and derivatives	Pyridinecarboxylic acids and derivatives	140.035	NA	0.725483	1	NULL
0.73_140.0349m/z	1.36406	0.00189489	1.20183	H:CK	C02220	C02220	C6H7NO4	M+H-H2O	44.2	31	4.54508	95.1272	2-Aminomuconate; 2-Aminomuconic acid; o-Aminomuconate;	Organic acids and derivatives	Carboxylic acids and derivatives	Amino acids, peptides, and analogues	140.035	NA	0.725483	1	map00380 Tryptophan metabolism; map01100 Metabolic pathways;
0.73_140.0349m/z	1.36406	0.00189489	1.20183	H:CK	C01020	C01020	C6H5NO3	M+H	40.8	14.8	5.1339	94.8889	6-Hydroxynicotinate; 6-Hydroxynicotinic acid;	Organoheterocyclic compounds	Pyridines and derivatives	Pyridinecarboxylic acids and derivatives	140.035	NA	0.725483	1	map00760 Nicotinate and nicotinamide metabolism; map01120 Microbial metabolism in diverse environments;
0.73_140.0349m/z	1.36406	0.00189489	1.20183	H:CK	C00870	C00870	C6H5NO3	M+H	37.8	0	5.1339	94.8889	4-Nitrophenol; p-Nitrophenol; PNP; Niphen; 4-Hydroxynitrobenzene;	Benzenoids	Phenols	Nitrophenols	140.035	NA	0.725483	1	map00627 Aminobenzoate degradation; map01120 Microbial metabolism in diverse environments;
0.73_277.0320m/z	0.763231	7.04953e-05	1.19474	H:CK	C00345	C00345	C6H13O10P	M+H	38.9	0	0.251715	94.6925	6-Phospho-D-gluconate;	Organic oxygen compounds	Organooxygen compounds	Carbohydrates and carbohydrate conjugates	277.032	NA	0.725483	1	map00030 Pentose phosphate pathway; map01100 Metabolic pathways; map01110 Biosynthesis of secondary metabolites; map01120 Microbial metabolism in diverse environments; map01130 Biosynthesis of antibiotics; map01200 Carbon metabolism;
0.73_375.1869m/z	0.681116	0.0251226	1.35792	H:CK	C07045	C07045	C21H27ClN2O2	M+H	31.7	0	9.3328	68.9151	Hydroxyzine;	Benzenoids	Benzene and substituted derivatives	Diphenylmethanes	375.187	NA	0.725483	1	NULL
0.74_188.0324n	0.815205	0.0280758	1.05146	H:CK	C04225	C04225	C7H8O6	M+H, M+K, M+H-H2O	53.1	71.6	1.44147	95.5573	(Z)-But-2-ene-1,2,3-tricarboxylate; cis-2-Methylaconitate;	Organic acids and derivatives	Carboxylic acids and derivatives	Tricarboxylic acids and derivatives	189.04	188.032	0.739767	1	map00640 Propanoate metabolism;
0.74_188.0324n	0.815205	0.0280758	1.05146	H:CK	C04002	C04002	C7H8O6	M+H, M+K, M+H-H2O	38.8	0	1.44147	95.5573	(Z)-But-1-ene-1,2,4-tricarboxylate; Homo-cis-aconitate; cis-Homoaconitate; (Z)-1,2,4-But-1-enetricarboxylic acid;	Organic acids and derivatives	Carboxylic acids and derivatives	Tricarboxylic acids and derivatives	189.04	188.032	0.739767	1	map00300 Lysine biosynthesis; map01100 Metabolic pathways; map01120 Microbial metabolism in diverse environments; map01130 Biosynthesis of antibiotics; map01210 2-Oxocarboxylic acid metabolism; map01230 Biosynthesis of amino acids;
1.12_244.0926m/z	0.432322	0.000206969	2.63786	H:CK	C02961	C02961	C9H13N3O5	M+H	56.8	89.3	-0.865056	95.8601	Cytarabine; Cytosine arabinoside; Cytosine-1-beta-D-arabinofuranoside; Ara-C;	Nucleosides, nucleotides, and analogues	Pyrimidine nucleosides	null	244.093	NA	1.11765	1	NULL
1.12_244.0926m/z	0.432322	0.000206969	2.63786	H:CK	C00475	C00475	C9H13N3O5	M+H	56.8	89.3	-0.865056	95.8601	Cytidine;	Nucleosides, nucleotides, and analogues	Pyrimidine nucleosides	null	244.093	NA	1.11765	1	map00240 Pyrimidine metabolism; map01100 Metabolic pathways;
1.12_244.0926m/z	0.432322	0.000206969	2.63786	H:CK	C14291	C14291	C12H15NO3	M+Na	37.8	0	-8.2646	98.098	Carbofuran; 2,2-Dimethyl-2,3-dihydro-7-benzofuranyl N-methylcarbamate;	Organoheterocyclic compounds	Coumarans	null	244.093	NA	1.11765	1	NULL
1.12_244.0926m/z	0.432322	0.000206969	2.63786	H:CK	C07934	C07934	C12H15NO3	M+Na	53.2	77.1	-8.2646	98.098	Metaxalone;	Benzenoids	Phenol ethers	null	244.093	NA	1.11765	1	NULL
1.12_244.0926m/z	0.432322	0.000206969	2.63786	H:CK	C05711	C05711	C9H13N3O5	M+H	39	0	-0.865056	95.8601	gamma-Glutamyl-beta-cyanoalanine;	Organic acids and derivatives	Carboxylic acids and derivatives	Amino acids, peptides, and analogues	244.093	NA	1.11765	1	map00460 Cyanoamino acid metabolism;
1.13_124.0399m/z	0.68773	0.000284365	1.70891	H:CK	C06813	C06813	C6H5NO2	M+H	38.8	0	4.81593	99.4752	Nitrobenzene; Nitrobenzol;	Benzenoids	Benzene and substituted derivatives	Nitrobenzenes	124.04	NA	1.13195	1	map00627 Aminobenzoate degradation; map01120 Microbial metabolism in diverse environments; map01220 Degradation of aromatic compounds;
1.13_124.0399m/z	0.68773	0.000284365	1.70891	H:CK	C00253	C00253	C6H5NO2	M+H	38.8	0	4.81593	99.4752	Nicotinate; Nicotinic acid; Niacin; 3-Pyridinecarboxylic acid;	Organoheterocyclic compounds	Pyridines and derivatives	Pyridinecarboxylic acids and derivatives	124.04	NA	1.13195	1	map00760 Nicotinate and nicotinamide metabolism; map00960 Tropane, piperidine and pyridine alkaloid biosynthesis; map01060 Biosynthesis of plant secondary metabolites; map01064 Biosynthesis of alkaloids derived from ornithine, lysine and nicotinic acid; map01100 Metabolic pathways; map01110 Biosynthesis of secondary metabolites; map01120 Microbial metabolism in diverse environments; map05133 Pert…
1.13_124.0399m/z	0.68773	0.000284365	1.70891	H:CK	C03824	C03824	C6H7NO3	M+H-H2O	38.9	0	4.20094	99.2254	2-Aminomuconate semialdehyde; 2-Aminomuconate 6-semialdehyde;	Organic acids and derivatives	Carboxylic acids and derivatives	Amino acids, peptides, and analogues	124.04	NA	1.13195	1	map00380 Tryptophan metabolism; map00627 Aminobenzoate degradation; map01100 Metabolic pathways; map01120 Microbial metabolism in diverse environments;
1.13_124.0399m/z	0.68773	0.000284365	1.70891	H:CK	C10164	C10164	C6H5NO2	M+H	38.8	0	4.81593	99.4752	Picolinic acid; 2-Pyridinecarboxylic acid;	Organoheterocyclic compounds	Pyridines and derivatives	Pyridinecarboxylic acids and derivatives	124.04	NA	1.13195	1	map00380 Tryptophan metabolism; map01100 Metabolic pathways;
1.13_124.0399m/z	0.68773	0.000284365	1.70891	H:CK	C07446	C07446	C6H5NO2	M+H	38.8	0	4.81593	99.4752	Isonicotinic acid;	Organoheterocyclic compounds	Pyridines and derivatives	Pyridinecarboxylic acids and derivatives	124.04	NA	1.13195	1	map00983 Drug metabolism - other enzymes;
1.13_256.0817m/z	0.800641	0.0022007	1.17132	H:CK	C07079	C07079	C9H16ClN3O2	M+Na	34.6	0	-2.64036	76.3144	Lomustine; 1-(2-Chloroethyl)-3-cyclohexyl-1-nitrosourea;	Organic acids and derivatives	Organic carbonic acids and derivatives	Ureas	256.082	NA	1.13195	1	NULL
1.25_150.0562m/z	0.748232	0.0221314	1.20609	H:CK	C00250	C00250	C8H9NO3	M+H-H2O	38	0	7.38476	98.3782	Pyridoxal;	Organoheterocyclic compounds	Pyridines and derivatives	Pyridine carboxaldehydes	150.056	NA	1.24623	1	map00750 Vitamin B6 metabolism; map01100 Metabolic pathways; map01120 Microbial metabolism in diverse environments; map04977 Vitamin digestion and absorption;
1.25_150.0562m/z	0.748232	0.0221314	1.20609	H:CK	C05831	C05831	C8H9NO3	M+H-H2O	38	0	7.38476	98.3782	3-Methoxyanthranilate; 3-Methoxyanthranilic acid;	Benzenoids	Benzene and substituted derivatives	Benzoic acids and derivatives	150.056	NA	1.24623	1	map00380 Tryptophan metabolism;
1.25_150.0562m/z	0.748232	0.0221314	1.20609	H:CK	C06051	C06051	C8H9NO3	M+H-H2O	38	0	7.38476	98.3782	Isopyridoxal;	Organoheterocyclic compounds	Pyridines and derivatives	Pyridine carboxaldehydes	150.056	NA	1.24623	1	map00750 Vitamin B6 metabolism;
1.25_150.0562m/z	0.748232	0.0221314	1.20609	H:CK	C03742	C03742	C8H7NO2	M+H	37.9	0	8.27713	98.6218	(S)-4-Hydroxymandelonitrile;	Benzenoids	Phenols	1-hydroxy-2-unsubstituted benzenoids	150.056	NA	1.24623	1	map00460 Cyanoamino acid metabolism; map01110 Biosynthesis of secondary metabolites;
1.25_150.0562m/z	0.748232	0.0221314	1.20609	H:CK	C05578	C05578	C8H7NO2	M+H	37.9	0	8.27713	98.6218	5,6-Dihydroxyindole; DHI;	Organoheterocyclic compounds	Indoles and derivatives	Hydroxyindoles	150.056	NA	1.24623	1	map00350 Tyrosine metabolism; map01100 Metabolic pathways;
1.26_168.0657m/z	0.777499	0.0140734	1.09853	H:CK	C07151	C07151	C4H11N5	M+K	37.9	0	8.42955	98.6404	Metformin;	Organic nitrogen compounds	Organonitrogen compounds	Guanidines	168.066	NA	1.26052	1	map04152 AMPK signaling pathway; map04211 Longevity regulating pathway; map04976 Bile secretion;
1.26_168.0657m/z	0.777499	0.0140734	1.09853	H:CK	C06051	C06051	C8H9NO3	M+H	38.8	0	1.03042	95.2566	Isopyridoxal;	Organoheterocyclic compounds	Pyridines and derivatives	Pyridine carboxaldehydes	168.066	NA	1.26052	1	map00750 Vitamin B6 metabolism;
1.26_168.0657m/z	0.777499	0.0140734	1.09853	H:CK	C00250	C00250	C8H9NO3	M+H	38.8	0	1.03042	95.2566	Pyridoxal;	Organoheterocyclic compounds	Pyridines and derivatives	Pyridine carboxaldehydes	168.066	NA	1.26052	1	map00750 Vitamin B6 metabolism; map01100 Metabolic pathways; map01120 Microbial metabolism in diverse environments; map04977 Vitamin digestion and absorption;
1.26_168.0657m/z	0.777499	0.0140734	1.09853	H:CK	C05831	C05831	C8H9NO3	M+H	38.8	0	1.03042	95.2566	3-Methoxyanthranilate; 3-Methoxyanthranilic acid;	Benzenoids	Benzene and substituted derivatives	Benzoic acids and derivatives	168.066	NA	1.26052	1	map00380 Tryptophan metabolism;
1.26_168.0657m/z	0.777499	0.0140734	1.09853	H:CK	C10812	C10812	C8H6O3	M+NH4	38.8	0	1.14738	95.6343	Piperonal;	Organoheterocyclic compounds	Benzodioxoles	null	168.066	NA	1.26052	1	NULL
1.26_168.0657m/z	0.777499	0.0140734	1.09853	H:CK	C02137	C02137	C8H6O3	M+NH4	38.8	0	1.14738	95.6343	alpha-Oxo-benzeneacetic acid; Benzoylformate; Benzoylformic acid; Phenylglyoxylic acid; Phenylglyoxylate; 2-Oxo-2-phenylacetate;	Benzenoids	Benzene and substituted derivatives	Benzoyl derivatives	168.066	NA	1.26052	1	map00360 Phenylalanine metabolism; map00627 Aminobenzoate degradation; map01120 Microbial metabolism in diverse environments;
1.48_228.0501m/z	1.3955	0.00477775	1.32762	H:CK	C00248	C00248	C8H15NOS2	M+Na	35.6	0	6.73444	85.4367	Lipoamide; Thioctic acid amide;	Organoheterocyclic compounds	Dithiolanes	Lipoamides	228.05	NA	1.48125	1	NULL
1.50_112.0164n	1.40812	0.00788603	1.2714	H:CK	C01546	C01546	C5H4O3	M+H-H2O, M+H	37.6	0	3.41083	91.99	2-Furoate; 2-Furoic acid; 2-Furancarboxylic acid; Pyromucic acid;	Organoheterocyclic compounds	Furans	Furoic acid and derivatives	113.023	112.016	1.49553	1	map00365 Furfural degradation; map01120 Microbial metabolism in diverse environments;
1.50_125.0236m/z	1.29905	0.0108437	1.08475	H:CK	C02480	C02480	C6H6O4	M+H-H2O	54	75.7	2.26663	97.1878	cis,cis-Muconate; cis,cis-Hexadienedioate; cis,cis-2,4-Hexadienedioic acid;	Lipids and lipid-like molecules	Fatty Acyls	Fatty acids and conjugates	125.024	NA	1.49553	1	map00362 Benzoate degradation; map01100 Metabolic pathways; map01120 Microbial metabolism in diverse environments; map01220 Degradation of aromatic compounds;
1.50_125.0236m/z	1.29905	0.0108437	1.08475	H:CK	C20448	C20448	C6H6O4	M+H-H2O	54.9	80	2.26663	97.1878	5-Hydroxymethyl-2-furoate; 5-Hydroxymethyl-2-furoic acid;	Organoheterocyclic compounds	Furans	Furoic acid and derivatives	125.024	NA	1.49553	1	NULL
1.50_125.0236m/z	1.29905	0.0108437	1.08475	H:CK	C14516	C14516	C6H6O4	M+H-H2O	54.7	78.9	2.26663	97.1878	Kojic acid; 5-Hydroxy-2-(hydroxymethyl)-4-pyrone;	Organoheterocyclic compounds	Pyrans	Pyranones and derivatives	125.024	NA	1.49553	1	NULL
1.50_125.0236m/z	1.29905	0.0108437	1.08475	H:CK	C03743	C03743	C6H6O4	M+H-H2O	45	30.3	2.26663	97.1878	1,2,3,5-Tetrahydroxybenzene;	Benzenoids	Phenols	1-hydroxy-4-unsubstituted benzenoids	125.024	NA	1.49553	1	NULL
1.50_140.0114n	1.39411	0.00729896	1.25346	H:CK	C04431	C04431	C6H4O4	M+H-H2O, M+H	50.1	56.1	3.12708	98.1954	cis-4-Carboxymethylenebut-2-en-4-olide; 4-Carboxymethylenebut-2-en-4-olide;	Organoheterocyclic compounds	Dihydrofurans	Furanones	141.019	140.011	1.49553	1	map00361 Chlorocyclohexane and chlorobenzene degradation; map01120 Microbial metabolism in diverse environments;
1.50_140.0347m/z	1.36941	0.00401229	1.23193	H:CK	C01020	C01020	C6H5NO3	M+H	51.6	63.9	3.61028	98.4861	6-Hydroxynicotinate; 6-Hydroxynicotinic acid;	Organoheterocyclic compounds	Pyridines and derivatives	Pyridinecarboxylic acids and derivatives	140.035	NA	1.49553	1	map00760 Nicotinate and nicotinamide metabolism; map01120 Microbial metabolism in diverse environments;
1.50_140.0347m/z	1.36941	0.00401229	1.23193	H:CK	C00870	C00870	C6H5NO3	M+H	38.9	0	3.61028	98.4861	4-Nitrophenol; p-Nitrophenol; PNP; Niphen; 4-Hydroxynitrobenzene;	Benzenoids	Phenols	Nitrophenols	140.035	NA	1.49553	1	map00627 Aminobenzoate degradation; map01120 Microbial metabolism in diverse environments;
1.50_140.0347m/z	1.36941	0.00401229	1.23193	H:CK	C18620	C18620	C6H5NO3	M+H	38.9	0	3.61028	98.4861	3-Hydroxypicolinic acid;	Organoheterocyclic compounds	Pyridines and derivatives	Pyridinecarboxylic acids and derivatives	140.035	NA	1.49553	1	NULL
1.50_140.0347m/z	1.36941	0.00401229	1.23193	H:CK	C02220	C02220	C6H7NO4	M+H-H2O	56.6	88	3.19621	98.7334	2-Aminomuconate; 2-Aminomuconic acid; o-Aminomuconate;	Organic acids and derivatives	Carboxylic acids and derivatives	Amino acids, peptides, and analogues	140.035	NA	1.49553	1	map00380 Tryptophan metabolism; map01100 Metabolic pathways;
10.49_439.3581m/z	2.30725	0.0193608	2.05721	H:CK	C17148	C17148	C30H48O3	M+H-H2O	38.5	0	2.21663	95.2873	Oleanolic acid; 3beta-Hydroxyolean-12-en-28-oic acid; Astrantiagenin C; Caryophyllin; Oleanolate;	Lipids and lipid-like molecules	Prenol lipids	Triterpenoids	439.358	NA	10.4921	1	NULL
10.49_439.3581m/z	2.30725	0.0193608	2.05721	H:CK	C08623	C08623	C30H48O3	M+H-H2O	38.5	0	2.21663	95.2873	alpha-Elemolic acid;	Lipids and lipid-like molecules	Prenol lipids	Triterpenoids	439.358	NA	10.4921	1	NULL
10.49_439.3581m/z	2.30725	0.0193608	2.05721	H:CK	C08988	C08988	C30H48O3	M+H-H2O	38.5	0	2.21663	95.2873	Ursolic acid;	Lipids and lipid-like molecules	Prenol lipids	Triterpenoids	439.358	NA	10.4921	1	NULL
10.49_439.3581m/z	2.30725	0.0193608	2.05721	H:CK	C08619	C08619	C30H48O3	M+H-H2O	38.5	0	2.21663	95.2873	Betulinic acid;	Lipids and lipid-like molecules	Prenol lipids	Triterpenoids	439.358	NA	10.4921	1	NULL
10.67_340.3344n	0.265387	0.00227906	2.76005	H:CK	C08281	C08281	C22H44O2	M+H, M+Na	38.1	0	0.914977	91.8272	Docosanoic acid; Docosanoate; Behenic acid;	Lipids and lipid-like molecules	Fatty Acyls	Fatty acids and conjugates	363.289	340.334	10.67	1	map00073 Cutin, suberine and wax biosynthesis; map01040 Biosynthesis of unsaturated fatty acids;
10.91_623.2473m/z	0.456115	0.00197519	2.12923	H:CK	C01443	C01443	C29H44O12	M+K	38.5	0	1.39521	94.0552	Ouabain; G-Strophanthin;	Lipids and lipid-like molecules	Steroids and steroid derivatives	Steroid lactones	623.247	NA	10.9129	1	map04976 Bile secretion;
11.18_391.3525m/z	0.477499	0.0403062	1.94559	H:CK	C08320	C08320	C24H48O2	M+Na	37.4	0	-5.95619	93.9958	Tetracosanoic acid; Lignoceric acid;	Lipids and lipid-like molecules	Fatty Acyls	Fatty acids and conjugates	391.352	NA	11.1765	1	map01040 Biosynthesis of unsaturated fatty acids;
11.45_421.3642m/z	0.448411	0.0201516	1.95664	H:CK	C05425	C05425	C27H48O3	M+H	35.8	0	-8.05013	88.0523	3beta,5alpha,6beta-Cholestanetriol; Cholestane-3beta-5alpha,6beta-triol;	Lipids and lipid-like molecules	Steroids and steroid derivatives	Cholestane steroids	421.364	NA	11.4543	1	NULL
11.45_421.3642m/z	0.448411	0.0201516	1.95664	H:CK	C05454	C05454	C27H48O3	M+H	35.8	0	-8.05013	88.0523	3alpha,7alpha,12alpha-Trihydroxy-5beta-cholestane; 5beta-Cholestane-3alpha,7alpha,12alpha-triol; 3alpha,7alpha,12alpha-Trihydroxycoprostane;	Lipids and lipid-like molecules	Steroids and steroid derivatives	Cholestane steroids	421.364	NA	11.4543	1	map00120 Primary bile acid biosynthesis; map01100 Metabolic pathways;
11.66_623.2468m/z	0.0795614	1.9837e-05	4.80495	H:CK	C01443	C01443	C29H44O12	M+K	37.6	0	0.618578	88.8821	Ouabain; G-Strophanthin;	Lipids and lipid-like molecules	Steroids and steroid derivatives	Steroid lactones	623.247	NA	11.6613	1	map04976 Bile secretion;
2.22_293.0309m/z	1.44073	0.022104	1.39001	H:CK	C14427	C14427	C14H9ClF2N2O2	M+H-H2O	33.1	0	6.73756	73.0178	Diflubenzuron; N-(4-Chlorophenylcarbamoyl)-2,6-difluorobenzamide;	Benzenoids	Benzene and substituted derivatives	N-phenylureas	293.031	NA	2.22275	1	NULL
3.16_346.0545m/z	0.558834	0.0485614	1.731	H:CK	C00144	C00144	C10H14N5O8P	M+H-H2O	38.8	0	-0.670436	94.5937	GMP; Guanosine 5'-phosphate; Guanosine monophosphate; Guanosine 5'-monophosphate; Guanylic acid;	Nucleosides, nucleotides, and analogues	Purine nucleotides	Purine ribonucleotides	346.054	NA	3.1564	1	map00230 Purine metabolism; map01060 Biosynthesis of plant secondary metabolites; map01065 Biosynthesis of alkaloids derived from histidine and purine; map01100 Metabolic pathways; map01523 Antifolate resistance; map04022 cGMP-PKG signaling pathway; map04740 Olfactory transduction; map04742 Taste transduction; map04744 Phototransduction;
3.16_346.0545m/z	0.558834	0.0485614	1.731	H:CK	C06194	C06194	C10H12N5O7P	M+H	38.8	0	-0.705427	94.7341	2',3'-Cyclic GMP;	Nucleosides, nucleotides, and analogues	Purine nucleotides	Cyclic purine nucleotides	346.054	NA	3.1564	1	map00230 Purine metabolism;
3.16_346.0545m/z	0.558834	0.0485614	1.731	H:CK	C18239	C18239	C10H14N5O8P	M+H-H2O	38.8	0	-0.670436	94.5937	Precursor Z; Cyclic pyranopterin monophosphate; Cyclic pyranopterin phosphate; cPMP;	Organoheterocyclic compounds	Pteridines and derivatives	Pterins and derivatives	346.054	NA	3.1564	1	map00790 Folate biosynthesis; map01100 Metabolic pathways; map04122 Sulfur relay system;
3.16_346.0545m/z	0.558834	0.0485614	1.731	H:CK	C00942	C00942	C10H12N5O7P	M+H	38.8	0	-0.705427	94.7341	3',5'-Cyclic GMP; Guanosine 3',5'-cyclic monophosphate; Guanosine 3',5'-cyclic phosphate; Cyclic GMP; cGMP;	Nucleosides, nucleotides, and analogues	Purine nucleotides	Cyclic purine nucleotides	346.054	NA	3.1564	1	map00230 Purine metabolism; map04022 cGMP-PKG signaling pathway; map04270 Vascular smooth muscle contraction; map04540 Gap junction; map04611 Platelet activation; map04713 Circadian entrainment; map04714 Thermogenesis; map04730 Long-term depression; map04740 Olfactory transduction; map04744 Phototransduction; map04921 Oxytocin signaling pathway; map04923 Regulation of lipolysis in adipocytes; map…
3.30_133.0616m/z	0.745711	0.00914361	1.24158	H:CK	C02642	C02642	C4H8N2O3	M+H	36.4	0	6.11045	88.8435	3-Ureidopropionate; 3-Ureidopropanoate; beta-Ureidopropionic acid; N-Carbamoyl-beta-alanine;	Organic acids and derivatives	Organic carbonic acids and derivatives	Ureas	133.062	NA	3.29927	1	map00240 Pyrimidine metabolism; map00410 beta-Alanine metabolism; map00770 Pantothenate and CoA biosynthesis; map01100 Metabolic pathways;
3.30_133.0616m/z	0.745711	0.00914361	1.24158	H:CK	C02037	C02037	C4H8N2O3	M+H	36.4	0	6.11045	88.8435	Glycylglycine; N-Glycylglycine;	Organic acids and derivatives	Carboxylic acids and derivatives	Amino acids, peptides, and analogues	133.062	NA	3.29927	1	NULL
3.30_133.0616m/z	0.745711	0.00914361	1.24158	H:CK	C00152	C00152	C4H8N2O3	M+H	36.4	0	6.11045	88.8435	L-Asparagine; 2-Aminosuccinamic acid;	Organic acids and derivatives	Carboxylic acids and derivatives	Amino acids, peptides, and analogues	133.062	NA	3.29927	1	map00250 Alanine, aspartate and glutamate metabolism; map00460 Cyanoamino acid metabolism; map00970 Aminoacyl-tRNA biosynthesis; map01060 Biosynthesis of plant secondary metabolites; map01100 Metabolic pathways; map01110 Biosynthesis of secondary metabolites; map01230 Biosynthesis of amino acids; map04974 Protein digestion and absorption; map04978 Mineral absorption; map05230 Central carbon metab…
3.30_133.0616m/z	0.745711	0.00914361	1.24158	H:CK	C01905	C01905	C4H8N2O3	M+H	36.4	0	6.11045	88.8435	D-Asparagine;	Organic acids and derivatives	Carboxylic acids and derivatives	Amino acids, peptides, and analogues	133.062	NA	3.29927	1	NULL
3.30_133.0616m/z	0.745711	0.00914361	1.24158	H:CK	C01043	C01043	C4H8N2O3	M+H	36.4	0	6.11045	88.8435	N-Carbamoylsarcosine;	Organic acids and derivatives	Carboxylic acids and derivatives	Amino acids, peptides, and analogues	133.062	NA	3.29927	1	map00330 Arginine and proline metabolism; map01100 Metabolic pathways;
3.30_317.1817m/z	0.60089	0.00412401	1.91043	H:CK	C07383	C07383	C16H26N2O3	M+Na	37.7	0	-6.44401	95.7875	Proparacaine; Proxymetacaine;	Benzenoids	Benzene and substituted derivatives	Benzoic acids and derivatives	317.182	NA	3.29927	1	NULL
3.33_268.1043m/z	0.768262	0.0392037	1.15781	H:CK	C00330	C00330	C10H13N5O4	M+H	39.6	0	1.1186	99.2049	Deoxyguanosine; 2'-Deoxyguanosine;	Nucleosides, nucleotides, and analogues	Purine nucleosides	Purine 2'-deoxyribonucleosides	268.104	NA	3.32783	1	map00230 Purine metabolism; map01100 Metabolic pathways;
3.33_268.1043m/z	0.768262	0.0392037	1.15781	H:CK	C00212	C00212	C10H13N5O4	M+H	39.6	0	1.1186	99.2049	Adenosine;	Nucleosides, nucleotides, and analogues	Purine nucleosides	null	268.104	NA	3.32783	1	map00230 Purine metabolism; map01100 Metabolic pathways; map04022 cGMP-PKG signaling pathway; map04024 cAMP signaling pathway; map04071 Sphingolipid signaling pathway; map04080 Neuroactive ligand-receptor interaction; map04270 Vascular smooth muscle contraction; map04923 Regulation of lipolysis in adipocytes; map04924 Renin secretion; map05012 Parkinson disease; map05032 Morphine addiction; map05…
3.33_268.1043m/z	0.768262	0.0392037	1.15781	H:CK	C07210	C07210	C10H13N5O4	M+H	39.6	0	1.1186	99.2049	Zidovudine; Azidothymidine; 3'-Azido-3'-deoxythymidine; AZT;	Nucleosides, nucleotides, and analogues	Pyrimidine nucleosides	Pyrimidine 2',3'-dideoxyribonucleosides	268.104	NA	3.32783	1	map04976 Bile secretion;
3.33_348.0701m/z	2.03785	0.00929935	1.80554	H:CK	C01367	C01367	C10H14N5O7P	M+H	38.8	0	-0.718215	94.6574	3'-AMP; 3'-Adenylic acid; 3'-Adenosine monophosphate; Adenosine-3'-monophosphate; Adenosine 3'-phosphate; AMP 3'-phosphate;	Nucleosides, nucleotides, and analogues	Ribonucleoside 3'-phosphates	null	348.07	NA	3.32783	1	map00230 Purine metabolism;
3.33_348.0701m/z	2.03785	0.00929935	1.80554	H:CK	C00362	C00362	C10H14N5O7P	M+H	38.8	0	-0.718215	94.6574	dGMP; 2'-Deoxyguanosine 5'-monophosphate; 2'-Deoxyguanosine 5'-phosphate; Deoxyguanylic acid; Deoxyguanosine monophosphate;	Nucleosides, nucleotides, and analogues	Purine nucleotides	Purine deoxyribonucleotides	348.07	NA	3.32783	1	map00230 Purine metabolism; map01100 Metabolic pathways;
3.33_348.0701m/z	2.03785	0.00929935	1.80554	H:CK	C07497	C07497	C10H19O6PS2	M+NH4	37.7	0	0.663925	89.4691	Malathion;	Lipids and lipid-like molecules	Fatty Acyls	Fatty acid esters	348.07	NA	3.32783	1	NULL
3.33_348.0701m/z	2.03785	0.00929935	1.80554	H:CK	C07524	C07524	C18H13ClFN3	M+Na	33.2	0	8.26747	75.0024	Midazolam;	Organoheterocyclic compounds	Benzodiazepines	1,4-benzodiazepines	348.07	NA	3.32783	1	NULL
3.33_348.0701m/z	2.03785	0.00929935	1.80554	H:CK	C19970	C19970	C10H14N5O7P	M+H	38.8	0	-0.718215	94.6574	2-Hydroxy-dAMP;	Nucleosides, nucleotides, and analogues	Purine nucleotides	Purine deoxyribonucleotides	348.07	NA	3.32783	1	NULL
3.33_348.0701m/z	2.03785	0.00929935	1.80554	H:CK	C00020	C00020	C10H14N5O7P	M+H	38.8	0	-0.718215	94.6574	AMP; Adenosine 5'-monophosphate; Adenylic acid; Adenylate; 5'-AMP; 5'-Adenylic acid; 5'-Adenosine monophosphate; Adenosine 5'-phosphate;	Nucleosides, nucleotides, and analogues	Purine nucleotides	Purine ribonucleotides	348.07	NA	3.32783	1	map00230 Purine metabolism; map00908 Zeatin biosynthesis; map01060 Biosynthesis of plant secondary metabolites; map01065 Biosynthesis of alkaloids derived from histidine and purine; map01070 Biosynthesis of plant hormones; map01100 Metabolic pathways; map01110 Biosynthesis of secondary metabolites; map01130 Biosynthesis of antibiotics; map01523 Antifolate resistance; map04022 cGMP-PKG signaling p…
3.33_348.0701m/z	2.03785	0.00929935	1.80554	H:CK	C19909	C19909	C11H19NO9	M+K	38.2	0	3.14564	94.7277	N-Acetyl-alpha-neuraminate; alpha-Neu5Ac;	Organic oxygen compounds	Organooxygen compounds	Carbohydrates and carbohydrate conjugates	348.07	NA	3.32783	1	NULL
3.33_348.0701m/z	2.03785	0.00929935	1.80554	H:CK	C19910	C19910	C11H19NO9	M+K	38.2	0	3.14564	94.7277	N-Acetyl-beta-neuraminate; beta-Neu5Ac;	Organic oxygen compounds	Organooxygen compounds	Carbohydrates and carbohydrate conjugates	348.07	NA	3.32783	1	NULL
3.34_138.0916m/z	0.698204	0.0244626	1.32356	H:CK	C00483	C00483	C8H11NO	M+H	39.4	0	2.15373	99.4099	Tyramine; 2-(p-Hydroxyphenyl)ethylamine;	Benzenoids	Benzene and substituted derivatives	Phenethylamines	138.092	NA	3.34212	1	map00350 Tyrosine metabolism; map00680 Methane metabolism; map00950 Isoquinoline alkaloid biosynthesis; map01060 Biosynthesis of plant secondary metabolites; map01063 Biosynthesis of alkaloids derived from shikimate pathway; map01110 Biosynthesis of secondary metabolites; map04080 Neuroactive ligand-receptor interaction; map04974 Protein digestion and absorption;
3.34_138.0916m/z	0.698204	0.0244626	1.32356	H:CK	C07113	C07113	C8H8O	M+NH4	40.5	6.16	2.45919	99.2011	Acetophenone; 1-Phenylethanone; Phenyl methyl ketone; Acetylbenzene; Methyl phenyl ketone;	Organic oxygen compounds	Organooxygen compounds	Carbonyl compounds	138.092	NA	3.34212	1	map00642 Ethylbenzene degradation; map01120 Microbial metabolism in diverse environments; map01220 Degradation of aromatic compounds;
3.34_138.0916m/z	0.698204	0.0244626	1.32356	H:CK	C02735	C02735	C8H11NO	M+H	39.4	0	2.15373	99.4099	Phenylethanolamine; 2-Amino-1-phenylethanol;	Organic nitrogen compounds	Organonitrogen compounds	Amines	138.092	NA	3.34212	1	NULL
3.34_138.0916m/z	0.698204	0.0244626	1.32356	H:CK	C07209	C07209	C8H8O	M+NH4	40.5	6.16	2.45919	99.2011	3-Methylbenzaldehyde; m-Tolualdehyde;	Benzenoids	Benzene and substituted derivatives	Benzoyl derivatives	138.092	NA	3.34212	1	map00622 Xylene degradation; map01100 Metabolic pathways; map01120 Microbial metabolism in diverse environments; map01220 Degradation of aromatic compounds;
3.34_138.0916m/z	0.698204	0.0244626	1.32356	H:CK	C10129	C10129	C8H13NO2	M+H-H2O	40.7	6.48	1.90361	99.1639	Arecoline;	Alkaloids and derivatives	null	null	138.092	NA	3.34212	1	NULL
3.34_138.0916m/z	0.698204	0.0244626	1.32356	H:CK	C06758	C06758	C8H8O	M+NH4	40.5	6.16	2.45919	99.2011	p-Tolualdehyde; p-Methylbenzaldehyde; 4-Methylbenzaldehyde; 4-Toluylaldehyde; p-Formyltoluene;	Benzenoids	Benzene and substituted derivatives	Benzoyl derivatives	138.092	NA	3.34212	1	map00622 Xylene degradation; map01100 Metabolic pathways; map01120 Microbial metabolism in diverse environments; map01220 Degradation of aromatic compounds;
3.34_138.0916m/z	0.698204	0.0244626	1.32356	H:CK	C01183	C01183	C8H11NO	M+H	40.8	7.22	2.15373	99.4099	N,N-Dimethylaniline N-oxide;	Benzenoids	Benzene and substituted derivatives	null	138.092	NA	3.34212	1	NULL
3.34_138.0916m/z	0.698204	0.0244626	1.32356	H:CK	C05627	C05627	C8H8O	M+NH4	39.3	0	2.45919	99.2011	4-Hydroxystyrene; 4-Vinylphenol;	Benzenoids	Benzene and substituted derivatives	Styrenes	138.092	NA	3.34212	1	map00940 Phenylpropanoid biosynthesis;
3.34_138.0916m/z	0.698204	0.0244626	1.32356	H:CK	C16570	C16570	C8H11NO	M+H	40.8	7.19	2.15373	99.4099	4-Hydroxy-2,6-dimethylaniline; 3,5-Dimethyl-4-aminophenol;	Benzenoids	Phenols	Cresols	138.092	NA	3.34212	1	map00982 Drug metabolism - cytochrome P450;
3.34_138.0916m/z	0.698204	0.0244626	1.32356	H:CK	C02083	C02083	C8H8O	M+NH4	39.3	0	2.45919	99.2011	Styrene oxide; Styrene-7,8-oxide;	Benzenoids	Benzene and substituted derivatives	null	138.092	NA	3.34212	1	NULL
3.34_138.0916m/z	0.698204	0.0244626	1.32356	H:CK	C00601	C00601	C8H8O	M+NH4	39.3	0	2.45919	99.2011	Phenylacetaldehyde; alpha-Tolualdehyde;	Benzenoids	Benzene and substituted derivatives	Phenylacetaldehydes	138.092	NA	3.34212	1	map00360 Phenylalanine metabolism; map00643 Styrene degradation; map01100 Metabolic pathways; map01120 Microbial metabolism in diverse environments;
3.34_138.0916m/z	0.698204	0.0244626	1.32356	H:CK	C07214	C07214	C8H8O	M+NH4	40.5	6.16	2.45919	99.2011	2-Methylbenzaldehyde; o-Toluic aldehyde; 2-Formyltoluene; o-Tolualdehyde;	Benzenoids	Benzene and substituted derivatives	Benzoyl derivatives	138.092	NA	3.34212	1	map00622 Xylene degradation; map01100 Metabolic pathways; map01120 Microbial metabolism in diverse environments; map01220 Degradation of aromatic compounds;
3.37_203.1390m/z	0.452705	0.000502986	2.6745	H:CK	C12449	C12449	C9H15NO3	M+NH4	39.6	1.82	0.0892594	96.4827	Pseudoecgonine;	Alkaloids and derivatives	Tropane alkaloids	null	203.139	NA	3.3707	1	map00960 Tropane, piperidine and pyridine alkaloid biosynthesis;
3.37_203.1390m/z	0.452705	0.000502986	2.6745	H:CK	C10858	C10858	C9H15NO3	M+NH4	39.6	1.82	0.0892594	96.4827	Ecgonine;	Alkaloids and derivatives	Tropane alkaloids	null	203.139	NA	3.3707	1	map00960 Tropane, piperidine and pyridine alkaloid biosynthesis;
3.37_384.0207m/z	0.632326	0.00272298	1.72533	H:CK	C14868	C14868	C12H17Cl2N3O6S	M+H-H2O	31.2	23.1	6.1118	40.0314	S-(1,2-Dichlorovinyl)glutathione; DCVG;	Organic acids and derivatives	Carboxylic acids and derivatives	Amino acids, peptides, and analogues	384.021	NA	3.3707	1	map00980 Metabolism of xenobiotics by cytochrome P450; map05204 Chemical carcinogenesis;
3.38_324.0729m/z	0.794178	0.0491246	1.09305	H:CK	C04524	C04524	C14H10O8	M+NH4	33.9	0	4.8953	74.934	2-Protocatechoylphloroglucinolcarboxylate; 2-(3,4-Dihydroxybenzoyloxy)-4,6-dihydroxybenzoate;	Phenylpropanoids and polyketides	Depsides and depsidones	null	324.073	NA	3.38498	1	NULL
3.41_189.1235m/z	0.566981	0.0198527	2.0689	H:CK	C02155	C02155	C8H16N2O3	M+H	39.4	0	0.598623	97.8941	Glycyl-leucine; Glycyl-L-leucine;	Organic acids and derivatives	Carboxylic acids and derivatives	Amino acids, peptides, and analogues	189.123	NA	3.41355	1	NULL
3.41_189.1235m/z	0.566981	0.0198527	2.0689	H:CK	C02727	C02727	C8H16N2O3	M+H	39.4	0	0.598623	97.8941	N6-Acetyl-L-lysine;	Organic acids and derivatives	Carboxylic acids and derivatives	Amino acids, peptides, and analogues	189.123	NA	3.41355	1	map00310 Lysine degradation;
3.41_258.1449m/z	0.725225	0.0103168	1.45771	H:CK	C21730	C21730	C11H21N3O5	M+H-H2O	25.1	0	0.293006	26.0814	epsilon-(gamma-L-Glutamyl)-L-lysine;	Organic acids and derivatives	Carboxylic acids and derivatives	Amino acids, peptides, and analogues	258.145	NA	3.41355	1	NULL
3.43_368.1448m/z	0.794244	0.00723385	1.14077	H:CK	C19605	C19605	C16H23N3O8	M+H-H2O	31.8	0	-1.21892	60.4637	4-(Methylnitrosamino)-1-(3-pyridyl)-1-butanol glucuronide; NNAL-O-glucuronide;	Lipids and lipid-like molecules	Fatty Acyls	Fatty acyl glycosides	368.145	NA	3.42783	1	map00980 Metabolism of xenobiotics by cytochrome P450; map05204 Chemical carcinogenesis;
3.43_459.2204m/z	0.594679	0.0363524	2.02396	H:CK	C07080	C07080	C29H33ClN2O2	M+H-H2O	30.6	0	1.30104	54.5126	Loperamide;	Benzenoids	Benzene and substituted derivatives	Diphenylmethanes	459.22	NA	3.42783	1	NULL
3.45_338.0577m/z	0.538448	0.00150376	2.12657	H:CK	C06665	C06665	C12H17N3O4S	M+K	32.7	0	1.92483	65.9262	Imipenem; Imipenem anhydrous;	Organoheterocyclic compounds	Lactams	Beta lactams	338.058	NA	3.44857	1	NULL
3.48_121.0288m/z	1.38905	0.0021197	1.36313	H:CK	C05585	C05585	C7H6O3	M+H-H2O	32.4	0	2.83742	65.2679	Gentisate aldehyde; 2,5-Dihydroxybenzaldehyde;	Organic oxygen compounds	Organooxygen compounds	Carbonyl compounds	121.029	NA	3.47713	1	map00350 Tyrosine metabolism; map01100 Metabolic pathways; map01120 Microbial metabolism in diverse environments;
3.48_121.0288m/z	1.38905	0.0021197	1.36313	H:CK	C16700	C16700	C7H6O3	M+H-H2O	32.4	0	2.83742	65.2679	3,4-Dihydroxybenzaldehyde; Protocatechualdehyde;	Benzenoids	Benzene and substituted derivatives	Benzaldehydes	121.029	NA	3.47713	1	map00950 Isoquinoline alkaloid biosynthesis; map01063 Biosynthesis of alkaloids derived from shikimate pathway;
3.48_121.0288m/z	1.38905	0.0021197	1.36313	H:CK	C00805	C00805	C7H6O3	M+H-H2O	32.4	0	2.83742	65.2679	Salicylate; o-Hydroxybenzoic acid; Salicylic acid;	Benzenoids	Benzene and substituted derivatives	Benzoic acids and derivatives	121.029	NA	3.47713	1	map00360 Phenylalanine metabolism; map00621 Dioxin degradation; map00624 Polycyclic aromatic hydrocarbon degradation; map00626 Naphthalene degradation; map01053 Biosynthesis of siderophore group nonribosomal peptides; map01061 Biosynthesis of phenylpropanoids; map01070 Biosynthesis of plant hormones; map01100 Metabolic pathways; map01110 Biosynthesis of secondary metabolites; map01120 Microbial m…
3.48_121.0288m/z	1.38905	0.0021197	1.36313	H:CK	C10832	C10832	C7H6O3	M+H-H2O	32.4	0	2.83742	65.2679	Sesamol;	Organoheterocyclic compounds	Benzodioxoles	null	121.029	NA	3.47713	1	NULL
3.48_121.0288m/z	1.38905	0.0021197	1.36313	H:CK	C00156	C00156	C7H6O3	M+H-H2O	32.4	0	2.83742	65.2679	4-Hydroxybenzoate; Hydroxybenzoic acid; 4-Hydroxybenzoic acid; Hydroxybenzenecarboxylic acid;	Benzenoids	Benzene and substituted derivatives	Benzoic acids and derivatives	121.029	NA	3.47713	1	map00130 Ubiquinone and other terpenoid-quinone biosynthesis; map00360 Phenylalanine metabolism; map00362 Benzoate degradation; map00363 Bisphenol degradation; map00623 Toluene degradation; map00627 Aminobenzoate degradation; map00790 Folate biosynthesis; map01061 Biosynthesis of phenylpropanoids; map01100 Metabolic pathways; map01110 Biosynthesis of secondary metabolites; map01120 Microbial meta…
3.48_121.0288m/z	1.38905	0.0021197	1.36313	H:CK	C00587	C00587	C7H6O3	M+H-H2O	32.4	0	2.83742	65.2679	3-Hydroxybenzoate; 3-Hydroxybenzoic acid; m-Hydroxybenzoic acid;	Benzenoids	Benzene and substituted derivatives	Benzoic acids and derivatives	121.029	NA	3.47713	1	map00362 Benzoate degradation; map00400 Phenylalanine, tyrosine and tryptophan biosynthesis; map00623 Toluene degradation; map00624 Polycyclic aromatic hydrocarbon degradation; map01120 Microbial metabolism in diverse environments; map01220 Degradation of aromatic compounds;
3.48_155.1176m/z	0.443143	0.0196919	1.69211	H:CK	C01183	C01183	C8H11NO	M+NH4	38.8	0	-2.21012	96.6009	N,N-Dimethylaniline N-oxide;	Benzenoids	Benzene and substituted derivatives	null	155.118	NA	3.47713	1	NULL
3.48_155.1176m/z	0.443143	0.0196919	1.69211	H:CK	C00483	C00483	C8H11NO	M+NH4	38.8	0	-2.21012	96.6009	Tyramine; 2-(p-Hydroxyphenyl)ethylamine;	Benzenoids	Benzene and substituted derivatives	Phenethylamines	155.118	NA	3.47713	1	map00350 Tyrosine metabolism; map00680 Methane metabolism; map00950 Isoquinoline alkaloid biosynthesis; map01060 Biosynthesis of plant secondary metabolites; map01063 Biosynthesis of alkaloids derived from shikimate pathway; map01110 Biosynthesis of secondary metabolites; map04080 Neuroactive ligand-receptor interaction; map04974 Protein digestion and absorption;
3.48_155.1176m/z	0.443143	0.0196919	1.69211	H:CK	C16570	C16570	C8H11NO	M+NH4	38.8	0	-2.21012	96.6009	4-Hydroxy-2,6-dimethylaniline; 3,5-Dimethyl-4-aminophenol;	Benzenoids	Phenols	Cresols	155.118	NA	3.47713	1	map00982 Drug metabolism - cytochrome P450;
3.48_155.1176m/z	0.443143	0.0196919	1.69211	H:CK	C02735	C02735	C8H11NO	M+NH4	38.8	0	-2.21012	96.6009	Phenylethanolamine; 2-Amino-1-phenylethanol;	Organic nitrogen compounds	Organonitrogen compounds	Amines	155.118	NA	3.47713	1	NULL
3.48_276.1556m/z	0.593479	0.000731747	2.00667	H:CK	C21730	C21730	C11H21N3O5	M+H	38.2	0	0.576771	91.6593	epsilon-(gamma-L-Glutamyl)-L-lysine;	Organic acids and derivatives	Carboxylic acids and derivatives	Amino acids, peptides, and analogues	276.156	NA	3.47713	1	NULL
3.49_217.1545m/z	0.59099	0.00890312	1.89005	H:CK	C03527	C03527	C13H22O	M+Na	37.5	0	-9.12893	97.3112	Oxidized Latia luciferin;	Lipids and lipid-like molecules	Prenol lipids	Sesquiterpenoids	217.155	NA	3.49142	1	NULL
3.49_217.1545m/z	0.59099	0.00890312	1.89005	H:CK	C12448	C12448	C10H17NO3	M+NH4	38.8	0	-0.780791	94.8298	Ecgonine methyl ester; Methyl ecgonine;	Alkaloids and derivatives	Tropane alkaloids	null	217.155	NA	3.49142	1	map00960 Tropane, piperidine and pyridine alkaloid biosynthesis; map01064 Biosynthesis of alkaloids derived from ornithine, lysine and nicotinic acid; map01100 Metabolic pathways; map01110 Biosynthesis of secondary metabolites;
3.49_349.1552m/z	0.657517	0.00221904	1.67238	H:CK	C05819	C05819	C16H18O2.[C5H8]n	M+K	19.1	0	-3.95679	NA	Menaquinol; Reduced menaquinone; Vitamin K2 hydroquinone; Reduced vitamin K2;	Lipids and lipid-like molecules	Prenol lipids	Quinone and hydroquinone lipids	349.155	NA	3.49142	1	map00130 Ubiquinone and other terpenoid-quinone biosynthesis; map01100 Metabolic pathways; map01110 Biosynthesis of secondary metabolites;
3.49_349.1552m/z	0.657517	0.00221904	1.67238	H:CK	C07618	C07618	C21H26O2	M+K	34.3	0	-3.95679	76.0964	Mestranol;	Lipids and lipid-like molecules	Steroids and steroid derivatives	Estrane steroids	349.155	NA	3.49142	1	NULL
3.51_336.1579m/z	0.700908	0.0215338	1.39281	H:CK	C09423	C09423	C19H23NO3	M+Na	36.3	0	2.9544	85.0325	Erysotrine;	Alkaloids and derivatives	Erythrina alkaloids	Erythrinanes	336.158	NA	3.50572	1	NULL
3.51_336.1579m/z	0.700908	0.0215338	1.39281	H:CK	C07537	C07537	C19H23NO3	M+Na	36.3	0	2.9544	85.0325	Ethylmorphine;	Alkaloids and derivatives	Morphinans	null	336.158	NA	3.50572	1	NULL
3.51_377.2016m/z	0.662678	0.0066103	1.72678	H:CK	C11368	C11368	C19H22FN3O3	M+NH4	35.8	0	9.02005	89.0728	Grepafloxacin;	Organoheterocyclic compounds	Quinolines and derivatives	Quinoline carboxylic acids	377.202	NA	3.50572	1	NULL
3.52_318.1661m/z	0.591027	0.000953215	2.01986	H:CK	C07792	C07792	C17H25N3O2S	M+H-H2O	35.5	0	7.92679	86.5043	Naratriptan;	Organoheterocyclic compounds	Indoles and derivatives	Indoles	318.166	NA	3.52	1	NULL
3.52_318.1661m/z	0.591027	0.000953215	2.01986	H:CK	C06980	C06980	C16H25NO4	M+Na	36.5	0	-4.95417	88.2307	Esmolol;	Benzenoids	Phenol ethers	null	318.166	NA	3.52	1	NULL
3.55_165.0538m/z	1.46691	0.0231142	1.48238	H:CK	C02763	C02763	C9H8O3	M+H	31.9	0	-4.73221	64.7479	2-Hydroxy-3-phenylpropenoate; enol-Phenylpyruvate; enol-Phenylpyruvic acid; enol-alpha-Ketohydrocinnamic acid;	Benzenoids	Benzene and substituted derivatives	Phenylpyruvic acid derivatives	165.054	NA	3.54857	1	map00360 Phenylalanine metabolism;
3.55_165.0538m/z	1.46691	0.0231142	1.48238	H:CK	C10447	C10447	C9H10O4	M+H-H2O	37.1	26	-4.26407	64.7033	3,4-Dihydroxyphenylpropanoate; Dihydrocaffeic acid; 3,4-Dihydroxyphenylpropionic acid; 3-(3,4-Dihydroxyphenyl)propanoate;	Phenylpropanoids and polyketides	Phenylpropanoic acids	null	165.054	NA	3.54857	1	map00350 Tyrosine metabolism;
3.55_165.0538m/z	1.46691	0.0231142	1.48238	H:CK	C06738	C06738	C9H8O3	M+H	31.9	0	-4.73221	64.7479	cis-p-Coumarate;	Phenylpropanoids and polyketides	Cinnamic acids and derivatives	Hydroxycinnamic acids and derivatives	165.054	NA	3.54857	1	NULL
3.55_165.0538m/z	1.46691	0.0231142	1.48238	H:CK	C10945	C10945	C9H8O3	M+H	36.9	25.1	-4.73221	64.7479	Caffeic aldehyde; 3,4-Dihydroxycinnamaldehyde; Caffeyl aldehyde;	Phenylpropanoids and polyketides	Cinnamaldehydes	null	165.054	NA	3.54857	1	map00940 Phenylpropanoid biosynthesis; map01110 Biosynthesis of secondary metabolites;
3.55_165.0538m/z	1.46691	0.0231142	1.48238	H:CK	C12621	C12621	C9H8O3	M+H	31.9	0	-4.73221	64.7479	trans-3-Hydroxycinnamate; (2E)-3-(3-Hydroxyphenyl)prop-2-enoate;	Phenylpropanoids and polyketides	Cinnamic acids and derivatives	Hydroxycinnamic acids and derivatives	165.054	NA	3.54857	1	map00360 Phenylalanine metabolism; map01120 Microbial metabolism in diverse environments; map01220 Degradation of aromatic compounds;
3.55_165.0538m/z	1.46691	0.0231142	1.48238	H:CK	C10680	C10680	C9H10O4	M+H-H2O	36.6	23.3	-4.26407	64.7033	2',6'-Dihydroxy-4'-methoxyacetophenone; 4-O-Methylphloracetophenone;	Organic oxygen compounds	Organooxygen compounds	Carbonyl compounds	165.054	NA	3.54857	1	NULL
3.55_165.0538m/z	1.46691	0.0231142	1.48238	H:CK	C03672	C03672	C9H10O4	M+H-H2O	31.9	0	-4.26407	64.7033	3-(4-Hydroxyphenyl)lactate; 4-Hydroxyphenyllactate; p-Hydroxyphenyllactate; 2-Hydroxy-3-(4-hydroxyphenyl)propanoate;	Phenylpropanoids and polyketides	Phenylpropanoic acids	null	165.054	NA	3.54857	1	NULL
3.55_165.0538m/z	1.46691	0.0231142	1.48238	H:CK	C05838	C05838	C9H8O3	M+H	31.9	0	-4.73221	64.7479	cis-2-Hydroxycinnamate; 2-Coumarinate;	Phenylpropanoids and polyketides	Cinnamic acids and derivatives	Hydroxycinnamic acids and derivatives	165.054	NA	3.54857	1	map00940 Phenylpropanoid biosynthesis; map01110 Biosynthesis of secondary metabolites;
3.55_165.0538m/z	1.46691	0.0231142	1.48238	H:CK	C05582	C05582	C9H10O4	M+H-H2O	37.1	26	-4.26407	64.7033	Homovanillate; Homovanillic acid; 3-Methoxy-4-hydroxyphenylacetate;	Benzenoids	Phenols	Methoxyphenols	165.054	NA	3.54857	1	map00350 Tyrosine metabolism; map01100 Metabolic pathways; map04728 Dopaminergic synapse;
3.55_165.0538m/z	1.46691	0.0231142	1.48238	H:CK	C05583	C05583	C9H10O4	M+H-H2O	37.1	26	-4.26407	64.7033	3-Methoxy-4-hydroxyphenylglycolaldehyde;	Benzenoids	Phenols	Methoxyphenols	165.054	NA	3.54857	1	map00350 Tyrosine metabolism; map01100 Metabolic pathways;
3.55_165.0538m/z	1.46691	0.0231142	1.48238	H:CK	C00166	C00166	C9H8O3	M+H	31.9	0	-4.73221	64.7479	Phenylpyruvate; Phenylpyruvic acid; alpha-Ketohydrocinnamic acid; keto-Phenylpyruvate; 3-Phenyl-2-oxopropanoate; 2-Oxo-3-phenylpropanoate;	Benzenoids	Benzene and substituted derivatives	Phenylpyruvic acid derivatives	165.054	NA	3.54857	1	map00360 Phenylalanine metabolism; map00400 Phenylalanine, tyrosine and tryptophan biosynthesis; map00960 Tropane, piperidine and pyridine alkaloid biosynthesis; map01060 Biosynthesis of plant secondary metabolites; map01100 Metabolic pathways; map01110 Biosynthesis of secondary metabolites; map01130 Biosynthesis of antibiotics; map01210 2-Oxocarboxylic acid metabolism; map01230 Biosynthesis of a…
3.55_165.0538m/z	1.46691	0.0231142	1.48238	H:CK	C04044	C04044	C9H10O4	M+H-H2O	37.1	26	-4.26407	64.7033	3-(2,3-Dihydroxyphenyl)propanoate; 2,3-Dihydroxyphenylpropanoate;	Phenylpropanoids and polyketides	Phenylpropanoic acids	null	165.054	NA	3.54857	1	map00360 Phenylalanine metabolism; map01120 Microbial metabolism in diverse environments; map01220 Degradation of aromatic compounds;
3.55_165.0538m/z	1.46691	0.0231142	1.48238	H:CK	C01772	C01772	C9H8O3	M+H	31.9	0	-4.73221	64.7479	trans-2-Hydroxycinnamate; trans-2-Hydroxycinnamic acid; 2-Hydroxycinnamate; 2-Coumaric acid; o-Coumaric acid; 2-Coumarate;	Phenylpropanoids and polyketides	Cinnamic acids and derivatives	Hydroxycinnamic acids and derivatives	165.054	NA	3.54857	1	map00360 Phenylalanine metabolism; map00940 Phenylpropanoid biosynthesis; map01110 Biosynthesis of secondary metabolites; map01120 Microbial metabolism in diverse environments;
3.55_165.0538m/z	1.46691	0.0231142	1.48238	H:CK	C00811	C00811	C9H8O3	M+H	31.9	0	-4.73221	64.7479	4-Coumarate; p-Coumaric acid; trans-4-Hydroxycinnamate; trans-p-Hydroxycinnamate; 4-Hydroxycinnamic acid; 4-Hydroxycinnamate;	Phenylpropanoids and polyketides	Cinnamic acids and derivatives	Hydroxycinnamic acids and derivatives	165.054	NA	3.54857	1	map00130 Ubiquinone and other terpenoid-quinone biosynthesis; map00350 Tyrosine metabolism; map00360 Phenylalanine metabolism; map00940 Phenylpropanoid biosynthesis; map00950 Isoquinoline alkaloid biosynthesis; map01061 Biosynthesis of phenylpropanoids; map01100 Metabolic pathways; map01110 Biosynthesis of secondary metabolites; map01220 Degradation of aromatic compounds;
3.55_286.0747m/z	1.68742	0.01734	1.59215	H:CK	C06900	C06900	C14H19Cl2NO2	M+H-H2O	29.9	0	-4.25369	54.3587	Chlorambucil;	Organic nitrogen compounds	Organonitrogen compounds	Nitrogen mustard compounds	286.075	NA	3.54857	1	NULL
3.58_152.0334n	0.347046	5.86821e-05	2.85286	H:CK	C00385	C00385	C5H4N4O2	M+H, M+NH4	38.4	0	-0.202305	92.2022	Xanthine;	Organoheterocyclic compounds	Imidazopyrimidines	Purines and purine derivatives	153.041	152.033	3.57715	1	map00230 Purine metabolism; map00232 Caffeine metabolism; map01060 Biosynthesis of plant secondary metabolites; map01065 Biosynthesis of alkaloids derived from histidine and purine; map01100 Metabolic pathways; map01110 Biosynthesis of secondary metabolites; map01120 Microbial metabolism in diverse environments;
3.58_152.0334n	0.347046	5.86821e-05	2.85286	H:CK	C07599	C07599	C5H4N4O2	M+H, M+NH4	38.4	0	-0.202305	92.2022	Alloxanthine; Oxipurinol; Oxypurinol;	Organoheterocyclic compounds	Imidazopyrimidines	Purines and purine derivatives	153.041	152.033	3.57715	1	NULL
3.59_346.1972m/z	0.586464	0.020467	1.97464	H:CK	C07192	C07192	C19H24N2OS	M+NH4	33.4	0	7.28478	75.0692	Methotrimeprazine; Levomepromazine;	Organoheterocyclic compounds	Benzothiazines	Phenothiazines	346.197	NA	3.59143	1	NULL
3.61_112.0760m/z	0.516522	0.00372621	2.19901	H:CK	C15584	C15584	C6H6O	M+NH4	38.7	3.82	3.43263	93.4715	Phenol;	Benzenoids	Phenols	1-hydroxy-4-unsubstituted benzenoids	112.076	NA	3.60572	1	NULL
3.61_112.0760m/z	0.516522	0.00372621	2.19901	H:CK	C03969	C03969	C6H11NO2	M+H-H2O	38.6	3.13	2.50084	92.8663	1-Aminocyclopentanecarboxylate; 1-Aminocyclopentanecarboxylic acid; Cycloleucine;	Organic acids and derivatives	Carboxylic acids and derivatives	Amino acids, peptides, and analogues	112.076	NA	3.60572	1	NULL
3.61_112.0760m/z	0.516522	0.00372621	2.19901	H:CK	C07500	C07500	C6H11NO2	M+H-H2O	38.6	3.15	2.50084	92.8663	Vigabatrin;	Organic acids and derivatives	Carboxylic acids and derivatives	Amino acids, peptides, and analogues	112.076	NA	3.60572	1	NULL
3.61_112.0760m/z	0.516522	0.00372621	2.19901	H:CK	C00408	C00408	C6H11NO2	M+H-H2O	38	0	2.50084	92.8663	L-Pipecolate; Pipecolinic acid; Pipecolic acid; 2-Piperidinecarboxylic acid; (S)-Piperidine-2-carboxylic acid;	Organic acids and derivatives	Carboxylic acids and derivatives	Amino acids, peptides, and analogues	112.076	NA	3.60572	1	map00310 Lysine degradation; map00960 Tropane, piperidine and pyridine alkaloid biosynthesis; map01060 Biosynthesis of plant secondary metabolites; map01064 Biosynthesis of alkaloids derived from ornithine, lysine and nicotinic acid; map01100 Metabolic pathways; map01110 Biosynthesis of secondary metabolites;
3.61_112.0760m/z	0.516522	0.00372621	2.19901	H:CK	C05936	C05936	C6H11NO2	M+H-H2O	38	0	2.50084	92.8663	N4-Acetylaminobutanal; 4-Acetamidobutanal;	Organic oxygen compounds	Organooxygen compounds	Carbonyl compounds	112.076	NA	3.60572	1	map00330 Arginine and proline metabolism; map01100 Metabolic pathways;
3.61_215.1388m/z	0.687506	0.0178889	1.51733	H:CK	C12286	C12286	C13H20O	M+Na	37.5	0	-9.301	97.5916	alpha-Ionone;	Lipids and lipid-like molecules	Prenol lipids	Sesquiterpenoids	215.139	NA	3.60572	1	NULL
3.61_215.1388m/z	0.687506	0.0178889	1.51733	H:CK	C21521	C21521	C10H15NO3	M+NH4	38.8	0	-0.86316	95.2239	Deglymidodrine; Desglymidodrine; DMAE; 2-Amino-1-(2,5-dimethoxyphenyl)ethanol;	Benzenoids	Benzene and substituted derivatives	Methoxybenzenes	215.139	NA	3.60572	1	NULL
3.61_215.1388m/z	0.687506	0.0178889	1.51733	H:CK	C05588	C05588	C10H15NO3	M+NH4	39.1	1.33	-0.86316	95.2239	L-Metanephrine;	Benzenoids	Benzene and substituted derivatives	Phenols	215.139	NA	3.60572	1	map00350 Tyrosine metabolism; map01100 Metabolic pathways;
3.61_215.1388m/z	0.687506	0.0178889	1.51733	H:CK	C12287	C12287	C13H20O	M+Na	37.5	0	-9.301	97.5916	beta-Ionone; trans-beta-Ionone;	Lipids and lipid-like molecules	Prenol lipids	Sesquiterpenoids	215.139	NA	3.60572	1	NULL
3.62_136.1124m/z	0.786717	0.00949386	1.11204	H:CK	C07884	C07884	C9H13N	M+H	56.2	85.5	2.20626	97.9753	Dextroamphetamine; Dexamfetamine; d-Amphetamine;	Benzenoids	Benzene and substituted derivatives	Phenethylamines	136.112	NA	3.62	1	NULL
3.62_136.1124m/z	0.786717	0.00949386	1.11204	H:CK	C07514	C07514	C9H13N	M+H	56.2	85.5	2.20626	97.9753	Amphetamine;	Benzenoids	Benzene and substituted derivatives	Phenethylamines	136.112	NA	3.62	1	NULL
3.62_136.1124m/z	0.786717	0.00949386	1.11204	H:CK	C10865	C10865	C9H15NO	M+H-H2O	47.3	40.8	1.94673	97.8455	Pseudopelletierine;	Organoheterocyclic compounds	Piperidines	Piperidinones	136.112	NA	3.62	1	map00960 Tropane, piperidine and pyridine alkaloid biosynthesis; map01064 Biosynthesis of alkaloids derived from ornithine, lysine and nicotinic acid; map01110 Biosynthesis of secondary metabolites;
3.62_136.1124m/z	0.786717	0.00949386	1.11204	H:CK	C14395	C14395	C9H10	M+NH4	52	65.4	2.52442	97.6543	alpha-Methylstyrene; 1-Methyl-1-phenylethylene; 2-Phenylpropene;	Benzenoids	Benzene and substituted derivatives	Phenylpropenes	136.112	NA	3.62	1	NULL
3.62_290.1709m/z	0.452105	0.00841179	2.47733	H:CK	C07202	C07202	C15H25NO3	M+Na	37.8	0	-6.74706	96.4002	Metoprolol;	Benzenoids	Phenols	Tyrosols and derivatives	290.171	NA	3.62	1	NULL
3.62_372.0977m/z	1.30337	0.0198488	1.07167	H:CK	C06574	C06574	C16H19N3O4S	M+Na	34.8	7.51	-3.27113	70.269	Ampicillin; Anhydrous ampicillin;	Organoheterocyclic compounds	Lactams	Beta lactams	372.098	NA	3.62	1	NULL
3.62_372.0977m/z	1.30337	0.0198488	1.07167	H:CK	C06897	C06897	C16H19N3O4S	M+Na	33.5	0.999	-3.27113	70.269	Cephradine; Cefradine;	Organic acids and derivatives	Carboxylic acids and derivatives	Amino acids, peptides, and analogues	372.098	NA	3.62	1	NULL
3.63_318.1657m/z	0.570457	0.000838291	2.13154	H:CK	C07792	C07792	C17H25N3O2S	M+H-H2O	36.5	0	6.70335	90.3184	Naratriptan;	Organoheterocyclic compounds	Indoles and derivatives	Indoles	318.166	NA	3.63428	1	NULL
3.63_318.1657m/z	0.570457	0.000838291	2.13154	H:CK	C06980	C06980	C16H25NO4	M+Na	37	0	-6.34335	92.2912	Esmolol;	Benzenoids	Phenol ethers	null	318.166	NA	3.63428	1	NULL
3.65_180.0880m/z	1.29401	0.0327817	1.02045	H:CK	C08349	C08349	C6H13NO5	M+H	44.6	49.4	7.71867	82.3749	beta-D-Glucosamine;	Organooxygen compounds	Carbohydrates and carbohydrate conjugates	Aminosaccharides	180.088	NA	3.64858	1	NULL
3.65_180.0880m/z	1.29401	0.0327817	1.02045	H:CK	C00329	C00329	C6H13NO5	M+H	44.6	49.4	7.71867	82.3749	D-Glucosamine; Chitosamine; 2-Amino-2-deoxy-D-glucose;	Organic oxygen compounds	Organooxygen compounds	Carbohydrates and carbohydrate conjugates	180.088	NA	3.64858	1	map00520 Amino sugar and nucleotide sugar metabolism; map01100 Metabolic pathways; map02060 Phosphotransferase system (PTS);
3.65_180.0880m/z	1.29401	0.0327817	1.02045	H:CK	C16675	C16675	C7H9N5O	M+H	49.4	62.9	0.250399	84.5889	7-Aminomethyl-7-carbaguanine; 7-Aminomethyl-7-deazaguanine;	Organoheterocyclic compounds	Pyrrolopyrimidines	Pyrrolo[2,3-d]pyrimidines	180.088	NA	3.64858	1	map00790 Folate biosynthesis; map01100 Metabolic pathways;
3.65_180.0880m/z	1.29401	0.0327817	1.02045	H:CK	C02360	C02360	C6H10O5	M+NH4	34.5	0	8.52967	82.0848	2-Hydroxyadipate; 2-Hydroxyadipic acid;	Lipids and lipid-like molecules	Fatty Acyls	Fatty acids and conjugates	180.088	NA	3.64858	1	NULL
3.65_180.0880m/z	1.29401	0.0327817	1.02045	H:CK	C11592	C11592	C6H10O5	M+NH4	34.5	0	8.52967	82.0848	Diethyl pyrocarbonate;	Organic acids and derivatives	Organic carbonic acids and derivatives	null	180.088	NA	3.64858	1	NULL
3.65_180.0880m/z	1.29401	0.0327817	1.02045	H:CK	C03761	C03761	C6H10O5	M+NH4	34.5	0	8.52967	82.0848	3-Hydroxy-3-methylglutarate; 3-Hydorxy-3-methylglutaric acid; beta-Hydroxy-beta-methylglutaric acid; Dicrotalic acid; 3-Hydroxy-3-methylpentanedioic acid; Meglutol;	Lipids and lipid-like molecules	Fatty Acyls	Fatty acids and conjugates	180.088	NA	3.64858	1	NULL
3.65_185.1283m/z	0.520063	0.00335786	2.23289	H:CK	C07146	C07146	C9H13NO2	M+NH4	35.8	6.07	-0.848531	74.1425	Metaraminol;	Benzenoids	Benzene and substituted derivatives	Phenylpropanes	185.128	NA	3.64858	1	NULL
3.65_185.1283m/z	0.520063	0.00335786	2.23289	H:CK	C07441	C07441	C9H13NO2	M+NH4	37	11.7	-0.848531	74.1425	Phenylephrine;	Benzenoids	Phenols	1-hydroxy-4-unsubstituted benzenoids	185.128	NA	3.64858	1	NULL
3.65_185.1283m/z	0.520063	0.00335786	2.23289	H:CK	C05587	C05587	C9H13NO2	M+NH4	37.7	15.1	-0.848531	74.1425	3-Methoxytyramine;	Benzenoids	Phenols	Methoxyphenols	185.128	NA	3.64858	1	map00350 Tyrosine metabolism; map00965 Betalain biosynthesis; map01063 Biosynthesis of alkaloids derived from shikimate pathway; map01100 Metabolic pathways; map04728 Dopaminergic synapse;
3.65_185.1283m/z	0.520063	0.00335786	2.23289	H:CK	C07453	C07453	C9H13NO2	M+NH4	36.8	10.9	-0.848531	74.1425	Epinine; Deoxyepinephrine;	Benzenoids	Phenols	Benzenediols	185.128	NA	3.64858	1	NULL
3.65_185.1283m/z	0.520063	0.00335786	2.23289	H:CK	C07832	C07832	C9H13NO2	M+NH4	35.4	4.07	-0.848531	74.1425	Ethinamate;	Organic oxygen compounds	Organooxygen compounds	Carbonyl compounds	185.128	NA	3.64858	1	NULL
3.65_185.1283m/z	0.520063	0.00335786	2.23289	H:CK	C01869	C01869	C9H13NO2	M+NH4	37	11.7	-0.848531	74.1425	(-)-Sympatol; (-)-Synephrine; (R)-Synephrine;	Benzenoids	Benzene and substituted derivatives	Phenols	185.128	NA	3.64858	1	NULL
3.65_185.1283m/z	0.520063	0.00335786	2.23289	H:CK	C04548	C04548	C9H13NO2	M+NH4	37	11.7	-0.848531	74.1425	Synephrine; (+/-)-Synephrine; 1-(4-Hydroxyphenyl)-2-(methylamino)ethanol;	Benzenoids	Phenols	1-hydroxy-2-unsubstituted benzenoids	185.128	NA	3.64858	1	NULL
3.65_185.1283m/z	0.520063	0.00335786	2.23289	H:CK	C19582	C19582	C9H13NO2	M+NH4	36.7	10.2	-0.848531	74.1425	1-(3-Pyridinyl)-1,4-butanediol;	Organoheterocyclic compounds	Pyridines and derivatives	null	185.128	NA	3.64858	1	map00980 Metabolism of xenobiotics by cytochrome P450; map05204 Chemical carcinogenesis;
3.65_412.1696m/z	0.544906	0.00069576	2.18874	H:CK	C16549	C16549	C25H27NO2	M+K	37.4	0	6.09524	93.7697	alpha-Hydroxy-N-desmethyltamoxifen;	Phenylpropanoids and polyketides	Stilbenes	null	412.17	NA	3.64858	1	map00982 Drug metabolism - cytochrome P450;
3.65_412.1696m/z	0.544906	0.00069576	2.18874	H:CK	C16547	C16547	C25H27NO2	M+K	37.4	0	6.09524	93.7697	Endoxifen; 4-Hydroxy-N-desmethyltamoxifen;	Phenylpropanoids and polyketides	Stilbenes	null	412.17	NA	3.64858	1	map00982 Drug metabolism - cytochrome P450; map01522 Endocrine resistance;
3.66_132.1022m/z	0.62995	0.0301412	1.62267	H:CK	C02378	C02378	C6H13NO2	M+H	38.9	0	1.95745	97.0549	6-Aminohexanoate; 6-Aminohexanoic acid; Epsilcapramine; 6-Aminocaproic acid;	Lipids and lipid-like molecules	Fatty Acyls	Fatty acids and conjugates	132.102	NA	3.66287	1	map00930 Caprolactam degradation; map01100 Metabolic pathways; map01120 Microbial metabolism in diverse environments;
3.66_132.1022m/z	0.62995	0.0301412	1.62267	H:CK	C00407	C00407	C6H13NO2	M+H	38.9	0	1.95745	97.0549	L-Isoleucine; 2-Amino-3-methylvaleric acid;	Organic acids and derivatives	Carboxylic acids and derivatives	Amino acids, peptides, and analogues	132.102	NA	3.66287	1	map00280 Valine, leucine and isoleucine degradation; map00290 Valine, leucine and isoleucine biosynthesis; map00460 Cyanoamino acid metabolism; map00960 Tropane, piperidine and pyridine alkaloid biosynthesis; map00966 Glucosinolate biosynthesis; map00970 Aminoacyl-tRNA biosynthesis; map01060 Biosynthesis of plant secondary metabolites; map01064 Biosynthesis of alkaloids derived from ornithine, ly…
3.66_132.1022m/z	0.62995	0.0301412	1.62267	H:CK	C00123	C00123	C6H13NO2	M+H	38.9	0	1.95745	97.0549	L-Leucine; 2-Amino-4-methylvaleric acid; (2S)-alpha-2-Amino-4-methylvaleric acid; (2S)-alpha-Leucine;	Organic acids and derivatives	Carboxylic acids and derivatives	Amino acids, peptides, and analogues	132.102	NA	3.66287	1	map00280 Valine, leucine and isoleucine degradation; map00290 Valine, leucine and isoleucine biosynthesis; map00966 Glucosinolate biosynthesis; map00970 Aminoacyl-tRNA biosynthesis; map01060 Biosynthesis of plant secondary metabolites; map01065 Biosynthesis of alkaloids derived from histidine and purine; map01100 Metabolic pathways; map01110 Biosynthesis of secondary metabolites; map01210 2-Oxoca…
3.66_132.1022m/z	0.62995	0.0301412	1.62267	H:CK	C16434	C16434	C6H13NO2	M+H	38.9	0	1.95745	97.0549	Isoleucine;	Organic acids and derivatives	Carboxylic acids and derivatives	Amino acids, peptides, and analogues	132.102	NA	3.66287	1	NULL
3.66_132.1022m/z	0.62995	0.0301412	1.62267	H:CK	C06771	C06771	C6H15NO3	M+H-H2O	39	0	1.721	96.926	Triethanolamine; Trolamine;	Organonitrogen compounds	Amines	Alkanolamines	132.102	NA	3.66287	1	map00564 Glycerophospholipid metabolism;
3.66_132.1022m/z	0.62995	0.0301412	1.62267	H:CK	C16439	C16439	C6H13NO2	M+H	38.9	0	1.95745	97.0549	Leucine;	Organic acids and derivatives	Carboxylic acids and derivatives	Amino acids, peptides, and analogues	132.102	NA	3.66287	1	NULL
3.66_132.1022m/z	0.62995	0.0301412	1.62267	H:CK	C01933	C01933	C6H13NO2	M+H	38.9	0	1.95745	97.0549	L-Norleucine; L-Aminohexanoic acid; L-Aminohexanoate; L-2-Aminohexanoic acid; L-2-Aminohexanoate; (S)-2-Aminohexanoic acid;	Organic acids and derivatives	Carboxylic acids and derivatives	Amino acids, peptides, and analogues	132.102	NA	3.66287	1	NULL
3.66_132.1022m/z	0.62995	0.0301412	1.62267	H:CK	C01880	C01880	C6H10O2	M+NH4	38.8	0	2.24966	96.7161	epsilon-Caprolactone; 6-Hexanolide; 1-Oxa-2-oxocycloheptane; 2-Oxepanone; Hexano-6-lactone;	Organoheterocyclic compounds	Lactones	null	132.102	NA	3.66287	1	map00930 Caprolactam degradation; map01120 Microbial metabolism in diverse environments; map01220 Degradation of aromatic compounds;
3.66_132.1022m/z	0.62995	0.0301412	1.62267	H:CK	C01570	C01570	C6H13NO2	M+H	38.9	0	1.95745	97.0549	D-Leucine; D-2-Amino-4-methylvaleric acid;	Organic acids and derivatives	Carboxylic acids and derivatives	Amino acids, peptides, and analogues	132.102	NA	3.66287	1	NULL
3.66_132.1022m/z	0.62995	0.0301412	1.62267	H:CK	C21096	C21096	C6H13NO2	M+H	38.9	0	1.95745	97.0549	L-allo-Isoleucine;	Organic acids and derivatives	Carboxylic acids and derivatives	Amino acids, peptides, and analogues	132.102	NA	3.66287	1	NULL
3.66_201.1234m/z	0.640717	0.0196226	1.74274	H:CK	C17925	C17925	C9H13NO3	M+NH4	38.8	0	0.191929	94.445	Nordephrine; alpha-Methylnorepinephrine; alpha-Methylnoradrenaline;	Benzenoids	Benzene and substituted derivatives	Phenylpropanes	201.123	NA	3.66287	1	NULL
3.66_201.1234m/z	0.640717	0.0196226	1.74274	H:CK	C07523	C07523	C12H18O	M+Na	37.4	0	-8.88045	96.9682	Propofol; 2,6-Diisopropylphenol;	Benzenoids	Benzene and substituted derivatives	Cumenes	201.123	NA	3.66287	1	NULL
3.66_201.1234m/z	0.640717	0.0196226	1.74274	H:CK	C00788	C00788	C9H13NO3	M+NH4	38.8	0	0.191929	94.445	L-Adrenaline; (R)-(-)-Adrenaline; (R)-(-)-Epinephrine; (R)-(-)-Epirenamine; (R)-(-)-Adnephrine; 4-[(1R)-1-Hydroxy-2-(methylamino)ethyl]-1,2-benzenediol;	Benzenoids	Phenols	Benzenediols	201.123	NA	3.66287	1	map00350 Tyrosine metabolism; map01100 Metabolic pathways; map02020 Two-component system; map02024 Quorum sensing; map04024 cAMP signaling pathway; map04080 Neuroactive ligand-receptor interaction; map04261 Adrenergic signaling in cardiomyocytes; map04923 Regulation of lipolysis in adipocytes; map04924 Renin secretion;
3.66_201.1234m/z	0.640717	0.0196226	1.74274	H:CK	C11768	C11768	C9H13NO3	M+NH4	38.8	0	0.191929	94.445	Levonordefrin; alpha-Methylnoradrenaline;	Benzenoids	Benzene and substituted derivatives	Phenylpropanes	201.123	NA	3.66287	1	NULL
3.66_219.1340m/z	0.681744	0.0404811	1.43118	H:CK	C12300	C12300	C12H20O2	M+Na	37.9	0	-7.84836	98.3744	alpha-Terpinyl acetate; p-Menth-1-en-8-yl acetate;	Lipids and lipid-like molecules	Prenol lipids	Monoterpenoids	219.134	NA	3.66287	1	NULL
3.66_219.1340m/z	0.681744	0.0404811	1.43118	H:CK	C12306	C12306	C12H20O2	M+Na	37.9	0	-7.84836	98.3744	Allyl cyclohexylpropionate; 2-Propenyl 3-cyclohexylpropanoate;	Lipids and lipid-like molecules	Fatty Acyls	Fatty acid esters	219.134	NA	3.66287	1	NULL
3.66_219.1340m/z	0.681744	0.0404811	1.43118	H:CK	C08486	C08486	C12H20O2	M+Na	37.9	0	-7.84836	98.3744	Ethyl(E,Z)-decadienoate; (2E,4Z)-2,4-Decadienoic acid, ethyl ester; Ethyl trans-2,cis-4-decadienoate;	Lipids and lipid-like molecules	Fatty Acyls	Fatty acid esters	219.134	NA	3.66287	1	NULL
3.66_282.1194m/z	0.439307	0.00439078	2.27975	H:CK	C02494	C02494	C11H15N5O4	M+H	38.2	0	-1.09939	92.1243	1-Methyladenosine;	Nucleosides, nucleotides, and analogues	Purine nucleosides	null	282.119	NA	3.66287	1	NULL
3.69_361.2072m/z	0.666554	0.00750564	1.72291	H:CK	C06913	C06913	C21H26ClNO	M+NH4	23.5	0	9.11393	27.7203	Clemastine;	Benzenoids	Benzene and substituted derivatives	Diphenylmethanes	361.207	NA	3.69143	1	NULL
3.69_97.0054m/z	2.2126	0.00555576	1.96734	H:CK	C00207	C00207	C3H6O	M+K	38.4	0	5.69536	98.4969	Acetone; Dimethyl ketone; 2-Propanone;	Organic oxygen compounds	Organooxygen compounds	Carbonyl compounds	97.0054	NA	3.69143	1	map00072 Synthesis and degradation of ketone bodies; map00640 Propanoate metabolism; map01100 Metabolic pathways;
3.69_97.0054m/z	2.2126	0.00555576	1.96734	H:CK	C02001	C02001	C3H6O	M+K	38.4	0	5.69536	98.4969	Allyl alcohol; 2-Propen-1-ol;	Organooxygen compounds	Alcohols and polyols	Primary alcohols	97.0054	NA	3.69143	1	NULL
3.69_97.0054m/z	2.2126	0.00555576	1.96734	H:CK	C00479	C00479	C3H6O	M+K	38.4	0	5.69536	98.4969	Propanal; Propionaldehyde;	Organic oxygen compounds	Organooxygen compounds	Carbonyl compounds	97.0054	NA	3.69143	1	map00622 Xylene degradation; map00640 Propanoate metabolism; map01100 Metabolic pathways; map01120 Microbial metabolism in diverse environments; map01220 Degradation of aromatic compounds;
3.69_97.0054m/z	2.2126	0.00555576	1.96734	H:CK	C15508	C15508	C3H6O	M+K	38.4	0	5.69536	98.4969	1,2-Epoxypropane; 1,2-Propylene oxide; Propylene oxide;	Organoheterocyclic compounds	Epoxides	null	97.0054	NA	3.69143	1	NULL
3.71_332.1814m/z	0.526568	0.00317921	2.29138	H:CK	C07915	C07915	C17H27NO4	M+Na	31.6	1.58	-5.99664	63.0393	Metipranolol;	Benzenoids	Phenol esters	null	332.181	NA	3.70572	1	NULL
3.71_375.1867m/z	0.592098	0.0067986	2.01068	H:CK	C07045	C07045	C21H27ClN2O2	M+H	34.3	0	8.91801	81.1435	Hydroxyzine;	Benzenoids	Benzene and substituted derivatives	Diphenylmethanes	375.187	NA	3.70572	1	NULL
3.73_154.1341m/z	0.368913	0.0240236	1.46264	H:CK	C07430	C07430	C8H12N2	M+NH4	38.8	0	1.90409	96.4708	Phenelzine;	Benzenoids	Benzene and substituted derivatives	null	154.134	NA	3.7343	1	NULL
3.73_243.1339m/z	0.740375	0.0340991	1.2545	H:CK	C11263	C11263	C12H11N5	M+NH4	35.6	0	-5.98277	84.8887	6-Benzylaminopurine; N-Benzyladenine; N6-Benzyladenine;	Organoheterocyclic compounds	Imidazopyrimidines	Purines and purine derivatives	243.134	NA	3.7343	1	NULL
3.73_295.1290m/z	0.626566	0.00898161	1.88243	H:CK	C11045	C11045	C14H18N2O5	M+H	38.6	0	0.477509	93.4625	Aspartame;	Organic acids and derivatives	Carboxylic acids and derivatives	Amino acids, peptides, and analogues	295.129	NA	3.7343	1	map04742 Taste transduction;
3.76_316.1855m/z	0.584702	0.00492253	2.02665	H:CK	C20216	C20216	C17H27NO3	M+Na	32.8	0	-9.61861	74.7896	Nordihydrocapsaicin; N-((4-H ydroxy-3-methoxyphenyl)methyl)-7-methyl-octanamide;	Benzenoids	Phenols	Methoxyphenols	316.185	NA	3.76287	1	NULL
3.76_316.1855m/z	0.584702	0.00492253	2.02665	H:CK	C07172	C07172	C18H22N2S	M+NH4	33.7	0	4.35685	73.6544	Trimeprazine; Methylpromazine; Alimemazine;	Organoheterocyclic compounds	Benzothiazines	Phenothiazines	316.185	NA	3.76287	1	NULL
3.76_390.1876m/z	0.659225	0.00153226	1.71321	H:CK	C10545	C10545	C21H24O6	M+NH4	37.2	0	-9.33309	96.4316	Arctigenin; (-)-Arctigenin;	Lignans, neolignans and related compounds	Furanoid lignans	Tetrahydrofuran lignans	390.188	NA	3.76287	1	NULL
3.78_132.1022m/z	0.726382	0.0279439	1.33054	H:CK	C01570	C01570	C6H13NO2	M+H	49.5	65	2.62957	85.3945	D-Leucine; D-2-Amino-4-methylvaleric acid;	Organic acids and derivatives	Carboxylic acids and derivatives	Amino acids, peptides, and analogues	132.102	NA	3.77715	1	NULL
3.78_132.1022m/z	0.726382	0.0279439	1.33054	H:CK	C00123	C00123	C6H13NO2	M+H	49.5	65	2.62957	85.3945	L-Leucine; 2-Amino-4-methylvaleric acid; (2S)-alpha-2-Amino-4-methylvaleric acid; (2S)-alpha-Leucine;	Organic acids and derivatives	Carboxylic acids and derivatives	Amino acids, peptides, and analogues	132.102	NA	3.77715	1	map00280 Valine, leucine and isoleucine degradation; map00290 Valine, leucine and isoleucine biosynthesis; map00966 Glucosinolate biosynthesis; map00970 Aminoacyl-tRNA biosynthesis; map01060 Biosynthesis of plant secondary metabolites; map01065 Biosynthesis of alkaloids derived from histidine and purine; map01100 Metabolic pathways; map01110 Biosynthesis of secondary metabolites; map01210 2-Oxoca…
3.78_132.1022m/z	0.726382	0.0279439	1.33054	H:CK	C16434	C16434	C6H13NO2	M+H	52.3	79.1	2.62957	85.3945	Isoleucine;	Organic acids and derivatives	Carboxylic acids and derivatives	Amino acids, peptides, and analogues	132.102	NA	3.77715	1	NULL
3.78_132.1022m/z	0.726382	0.0279439	1.33054	H:CK	C21096	C21096	C6H13NO2	M+H	52.3	79.1	2.62957	85.3945	L-allo-Isoleucine;	Organic acids and derivatives	Carboxylic acids and derivatives	Amino acids, peptides, and analogues	132.102	NA	3.77715	1	NULL
3.78_132.1022m/z	0.726382	0.0279439	1.33054	H:CK	C16439	C16439	C6H13NO2	M+H	49.5	65	2.62957	85.3945	Leucine;	Organic acids and derivatives	Carboxylic acids and derivatives	Amino acids, peptides, and analogues	132.102	NA	3.77715	1	NULL
3.78_132.1022m/z	0.726382	0.0279439	1.33054	H:CK	C01933	C01933	C6H13NO2	M+H	52.3	79.1	2.62957	85.3945	L-Norleucine; L-Aminohexanoic acid; L-Aminohexanoate; L-2-Aminohexanoic acid; L-2-Aminohexanoate; (S)-2-Aminohexanoic acid;	Organic acids and derivatives	Carboxylic acids and derivatives	Amino acids, peptides, and analogues	132.102	NA	3.77715	1	NULL
3.78_132.1022m/z	0.726382	0.0279439	1.33054	H:CK	C06771	C06771	C6H15NO3	M+H-H2O	38.3	8.72	2.31193	85.6093	Triethanolamine; Trolamine;	Organonitrogen compounds	Amines	Alkanolamines	132.102	NA	3.77715	1	map00564 Glycerophospholipid metabolism;
3.78_132.1022m/z	0.726382	0.0279439	1.33054	H:CK	C02378	C02378	C6H13NO2	M+H	49.5	65	2.62957	85.3945	6-Aminohexanoate; 6-Aminohexanoic acid; Epsilcapramine; 6-Aminocaproic acid;	Lipids and lipid-like molecules	Fatty Acyls	Fatty acids and conjugates	132.102	NA	3.77715	1	map00930 Caprolactam degradation; map01100 Metabolic pathways; map01120 Microbial metabolism in diverse environments;
3.78_132.1022m/z	0.726382	0.0279439	1.33054	H:CK	C00407	C00407	C6H13NO2	M+H	52.3	79.1	2.62957	85.3945	L-Isoleucine; 2-Amino-3-methylvaleric acid;	Organic acids and derivatives	Carboxylic acids and derivatives	Amino acids, peptides, and analogues	132.102	NA	3.77715	1	map00280 Valine, leucine and isoleucine degradation; map00290 Valine, leucine and isoleucine biosynthesis; map00460 Cyanoamino acid metabolism; map00960 Tropane, piperidine and pyridine alkaloid biosynthesis; map00966 Glucosinolate biosynthesis; map00970 Aminoacyl-tRNA biosynthesis; map01060 Biosynthesis of plant secondary metabolites; map01064 Biosynthesis of alkaloids derived from ornithine, ly…
3.78_132.1022m/z	0.726382	0.0279439	1.33054	H:CK	C01880	C01880	C6H10O2	M+NH4	38.1	9.2	3.02211	85.0562	epsilon-Caprolactone; 6-Hexanolide; 1-Oxa-2-oxocycloheptane; 2-Oxepanone; Hexano-6-lactone;	Organoheterocyclic compounds	Lactones	null	132.102	NA	3.77715	1	map00930 Caprolactam degradation; map01120 Microbial metabolism in diverse environments; map01220 Degradation of aromatic compounds;
3.78_150.0778m/z	0.662221	0.000971153	1.47525	H:CK	C08434	C08434	C6H7N5	M+H	32.1	0	2.21342	62.9086	6-Methylaminopurine; N6-Methyladenine;	Organoheterocyclic compounds	Imidazopyrimidines	Purines and purine derivatives	150.078	NA	3.78072	1	NULL
3.78_150.0778m/z	0.662221	0.000971153	1.47525	H:CK	C02241	C02241	C6H7N5	M+H	32.1	0	2.21342	62.9086	7-Methyladenine;	Organoheterocyclic compounds	Imidazopyrimidines	Purines and purine derivatives	150.078	NA	3.78072	1	NULL
3.78_150.0778m/z	0.662221	0.000971153	1.47525	H:CK	C00913	C00913	C6H7N5	M+H	32.1	0	2.21342	62.9086	3-Methyladenine;	Organoheterocyclic compounds	Imidazopyrimidines	Purines and purine derivatives	150.078	NA	3.78072	1	NULL
3.78_189.1235m/z	0.632604	0.00485878	1.76195	H:CK	C02155	C02155	C8H16N2O3	M+H	41.1	7.68	0.802069	98.5505	Glycyl-leucine; Glycyl-L-leucine;	Organic acids and derivatives	Carboxylic acids and derivatives	Amino acids, peptides, and analogues	189.124	NA	3.78072	1	NULL
3.78_189.1235m/z	0.632604	0.00485878	1.76195	H:CK	C02727	C02727	C8H16N2O3	M+H	41.2	8.45	0.802069	98.5505	N6-Acetyl-L-lysine;	Organic acids and derivatives	Carboxylic acids and derivatives	Amino acids, peptides, and analogues	189.124	NA	3.78072	1	map00310 Lysine degradation;
3.78_203.1391m/z	0.634332	0.00773413	1.78369	H:CK	C10858	C10858	C9H15NO3	M+NH4	41.3	9.51	0.437109	97.6773	Ecgonine;	Alkaloids and derivatives	Tropane alkaloids	null	203.139	NA	3.77715	1	map00960 Tropane, piperidine and pyridine alkaloid biosynthesis;
3.78_203.1391m/z	0.634332	0.00773413	1.78369	H:CK	C12449	C12449	C9H15NO3	M+NH4	41.3	9.51	0.437109	97.6773	Pseudoecgonine;	Alkaloids and derivatives	Tropane alkaloids	null	203.139	NA	3.77715	1	map00960 Tropane, piperidine and pyridine alkaloid biosynthesis;
3.78_282.1196m/z	0.429107	0.00257477	2.46543	H:CK	C02494	C02494	C11H15N5O4	M+H	38.8	0.936	-0.397859	93.6526	1-Methyladenosine;	Nucleosides, nucleotides, and analogues	Purine nucleosides	null	282.12	NA	3.78072	1	NULL
3.80_290.1707m/z	0.533474	0.00370069	2.23088	H:CK	C07202	C07202	C15H25NO3	M+Na	35.4	0	-7.53571	85.4607	Metoprolol;	Benzenoids	Phenols	Tyrosols and derivatives	290.171	NA	3.79788	1	NULL
3.80_391.2114m/z	0.670664	0.0359185	1.5749	H:CK	C05956	C05956	C20H32O6	M+Na	34.2	0.0242	6.25427	78.1927	Prostaglandin G2; PGG2;	Lipids and lipid-like molecules	Fatty Acyls	Eicosanoids	391.211	NA	3.79788	1	map00590 Arachidonic acid metabolism; map01100 Metabolic pathways; map04611 Platelet activation; map04726 Serotonergic synapse; map07034 Eicosanoids;
3.80_391.2114m/z	0.670664	0.0359185	1.5749	H:CK	C07506	C07506	C23H30NO3+	M+Na	35.8	0	-1.0242	80.4858	Propantheline;	Organoheterocyclic compounds	Benzopyrans	1-benzopyrans	391.211	NA	3.79788	1	NULL
3.80_391.2114m/z	0.670664	0.0359185	1.5749	H:CK	C05962	C05962	C20H32O6	M+Na	34.2	0.0245	6.25427	78.1927	6-Keto-prostaglandin E1; 6-Keto-PGE1;	Lipids and lipid-like molecules	Fatty Acyls	Eicosanoids	391.211	NA	3.79788	1	map00590 Arachidonic acid metabolism; map01100 Metabolic pathways;
3.80_459.2555m/z	0.45032	0.00480673	2.11911	H:CK	C06832	C06832	C28H31FN4O	M+H	36.5	0	0.129215	82.7164	Astemizole;	Organoheterocyclic compounds	Benzimidazoles	null	459.256	NA	3.79788	1	NULL
3.81_103.0542m/z	0.756277	0.0470086	1.01545	H:CK	C07209	C07209	C8H8O	M+H-H2O	35	0	-0.091257	75.0397	3-Methylbenzaldehyde; m-Tolualdehyde;	Benzenoids	Benzene and substituted derivatives	Benzoyl derivatives	103.054	NA	3.81217	1	map00622 Xylene degradation; map01100 Metabolic pathways; map01120 Microbial metabolism in diverse environments; map01220 Degradation of aromatic compounds;
3.81_103.0542m/z	0.756277	0.0470086	1.01545	H:CK	C07214	C07214	C8H8O	M+H-H2O	35	0	-0.091257	75.0397	2-Methylbenzaldehyde; o-Toluic aldehyde; 2-Formyltoluene; o-Tolualdehyde;	Benzenoids	Benzene and substituted derivatives	Benzoyl derivatives	103.054	NA	3.81217	1	map00622 Xylene degradation; map01100 Metabolic pathways; map01120 Microbial metabolism in diverse environments; map01220 Degradation of aromatic compounds;
3.81_103.0542m/z	0.756277	0.0470086	1.01545	H:CK	C06758	C06758	C8H8O	M+H-H2O	35	0	-0.091257	75.0397	p-Tolualdehyde; p-Methylbenzaldehyde; 4-Methylbenzaldehyde; 4-Toluylaldehyde; p-Formyltoluene;	Benzenoids	Benzene and substituted derivatives	Benzoyl derivatives	103.054	NA	3.81217	1	map00622 Xylene degradation; map01100 Metabolic pathways; map01120 Microbial metabolism in diverse environments; map01220 Degradation of aromatic compounds;
3.81_103.0542m/z	0.756277	0.0470086	1.01545	H:CK	C05627	C05627	C8H8O	M+H-H2O	35	0	-0.091257	75.0397	4-Hydroxystyrene; 4-Vinylphenol;	Benzenoids	Benzene and substituted derivatives	Styrenes	103.054	NA	3.81217	1	map00940 Phenylpropanoid biosynthesis;
3.81_103.0542m/z	0.756277	0.0470086	1.01545	H:CK	C02083	C02083	C8H8O	M+H-H2O	35	0	-0.091257	75.0397	Styrene oxide; Styrene-7,8-oxide;	Benzenoids	Benzene and substituted derivatives	null	103.054	NA	3.81217	1	NULL
3.81_103.0542m/z	0.756277	0.0470086	1.01545	H:CK	C00601	C00601	C8H8O	M+H-H2O	35	0	-0.091257	75.0397	Phenylacetaldehyde; alpha-Tolualdehyde;	Benzenoids	Benzene and substituted derivatives	Phenylacetaldehydes	103.054	NA	3.81217	1	map00360 Phenylalanine metabolism; map00643 Styrene degradation; map01100 Metabolic pathways; map01120 Microbial metabolism in diverse environments;
3.81_103.0542m/z	0.756277	0.0470086	1.01545	H:CK	C07113	C07113	C8H8O	M+H-H2O	35	0	-0.091257	75.0397	Acetophenone; 1-Phenylethanone; Phenyl methyl ketone; Acetylbenzene; Methyl phenyl ketone;	Organic oxygen compounds	Organooxygen compounds	Carbonyl compounds	103.054	NA	3.81217	1	map00642 Ethylbenzene degradation; map01120 Microbial metabolism in diverse environments; map01220 Degradation of aromatic compounds;
3.81_237.1235m/z	0.716133	0.0304971	1.38396	H:CK	C07890	C07890	C12H18N2O4	M+H-H2O	39.2	0	0.411761	96.4064	Midodrine;	Benzenoids	Benzene and substituted derivatives	Methoxybenzenes	237.123	NA	3.81217	1	NULL
3.81_237.1235m/z	0.716133	0.0304971	1.38396	H:CK	C12298	C12298	C12H22O2	M+K	37.2	0	-8.40005	95.4662	Citronellyl acetate; 3,7-Dimethyl-6-octen-1-yl acetate;	Lipids and lipid-like molecules	Fatty Acyls	Fatty alcohol esters	237.123	NA	3.81217	1	NULL
3.81_237.1235m/z	0.716133	0.0304971	1.38396	H:CK	C11723	C11723	C12H16N2O3	M+H	39.1	0	0.443176	96.2011	Hexobarbitone; Hexobarbital;	Organoheterocyclic compounds	Diazines	Pyrimidines and pyrimidine derivatives	237.123	NA	3.81217	1	NULL
3.83_185.1283m/z	0.590499	0.0249015	1.76768	H:CK	C05587	C05587	C9H13NO2	M+NH4	34.3	0	-0.795229	72.3502	3-Methoxytyramine;	Benzenoids	Phenols	Methoxyphenols	185.128	NA	3.82645	1	map00350 Tyrosine metabolism; map00965 Betalain biosynthesis; map01063 Biosynthesis of alkaloids derived from shikimate pathway; map01100 Metabolic pathways; map04728 Dopaminergic synapse;
3.83_185.1283m/z	0.590499	0.0249015	1.76768	H:CK	C07453	C07453	C9H13NO2	M+NH4	34.3	0	-0.795229	72.3502	Epinine; Deoxyepinephrine;	Benzenoids	Phenols	Benzenediols	185.128	NA	3.82645	1	NULL
3.83_185.1283m/z	0.590499	0.0249015	1.76768	H:CK	C07832	C07832	C9H13NO2	M+NH4	35.2	4.68	-0.795229	72.3502	Ethinamate;	Organic oxygen compounds	Organooxygen compounds	Carbonyl compounds	185.128	NA	3.82645	1	NULL
3.83_185.1283m/z	0.590499	0.0249015	1.76768	H:CK	C07441	C07441	C9H13NO2	M+NH4	34.3	0	-0.795229	72.3502	Phenylephrine;	Benzenoids	Phenols	1-hydroxy-4-unsubstituted benzenoids	185.128	NA	3.82645	1	NULL
3.83_185.1283m/z	0.590499	0.0249015	1.76768	H:CK	C07146	C07146	C9H13NO2	M+NH4	34.3	0	-0.795229	72.3502	Metaraminol;	Benzenoids	Benzene and substituted derivatives	Phenylpropanes	185.128	NA	3.82645	1	NULL
3.83_185.1283m/z	0.590499	0.0249015	1.76768	H:CK	C01869	C01869	C9H13NO2	M+NH4	34.3	0	-0.795229	72.3502	(-)-Sympatol; (-)-Synephrine; (R)-Synephrine;	Benzenoids	Benzene and substituted derivatives	Phenols	185.128	NA	3.82645	1	NULL
3.83_185.1283m/z	0.590499	0.0249015	1.76768	H:CK	C19582	C19582	C9H13NO2	M+NH4	34.3	0	-0.795229	72.3502	1-(3-Pyridinyl)-1,4-butanediol;	Organoheterocyclic compounds	Pyridines and derivatives	null	185.128	NA	3.82645	1	map00980 Metabolism of xenobiotics by cytochrome P450; map05204 Chemical carcinogenesis;
3.83_185.1283m/z	0.590499	0.0249015	1.76768	H:CK	C04548	C04548	C9H13NO2	M+NH4	34.3	0	-0.795229	72.3502	Synephrine; (+/-)-Synephrine; 1-(4-Hydroxyphenyl)-2-(methylamino)ethanol;	Benzenoids	Phenols	1-hydroxy-2-unsubstituted benzenoids	185.128	NA	3.82645	1	NULL
3.83_346.1954m/z	0.663533	0.0241516	1.64837	H:CK	C07192	C07192	C19H24N2OS	M+NH4	32.5	0	1.86801	64.5442	Methotrimeprazine; Levomepromazine;	Organoheterocyclic compounds	Benzothiazines	Phenothiazines	346.195	NA	3.82645	1	NULL
3.83_407.2002m/z	0.722595	0.0111663	1.55519	H:CK	C06843	C06843	C24H28N2O5	M+H-H2O	28.3	0	8.70258	51.3303	Benazepril;	Organic acids and derivatives	Carboxylic acids and derivatives	Amino acids, peptides, and analogues	407.2	NA	3.82645	1	NULL
3.83_407.2002m/z	0.722595	0.0111663	1.55519	H:CK	C06875	C06875	C24H26N2O4	M+H	28.3	0	9.08846	51.3708	Carvedilol;	Organoheterocyclic compounds	Indoles and derivatives	Carbazoles	407.2	NA	3.82645	1	NULL
3.83_433.1935m/z	0.639242	0.000655648	1.7757	H:CK	C00353	C00353	C20H36O7P2	M+H-H2O	36.8	0	6.93153	92.0502	Geranylgeranyl diphosphate; Geranylgeranyl pyrophosphate; all-trans-Geranylgeranyl diphosphate; all-trans-Geranylgeranyl pyrophosphate; (2E,6E,10E)-3,7,11,15-Tetramethylhexadeca-2,6,10,14-tetraen-1-yl diphosphate;	Lipids and lipid-like molecules	Prenol lipids	Diterpenoids	433.193	NA	3.82645	1	map00130 Ubiquinone and other terpenoid-quinone biosynthesis; map00403 Indole diterpene alkaloid biosynthesis; map00900 Terpenoid backbone biosynthesis; map00904 Diterpenoid biosynthesis; map00906 Carotenoid biosynthesis; map00999 Biosynthesis of secondary metabolites - unclassified; map01060 Biosynthesis of plant secondary metabolites; map01062 Biosynthesis of terpenoids and steroids; map01066 B…
3.83_433.1935m/z	0.639242	0.000655648	1.7757	H:CK	C11356	C11356	C20H36O7P2	M+H-H2O	36.8	0	6.93153	92.0502	trans,trans,cis-Geranylgeranyl diphosphate; trans,trans,cis-Geranylgeranyl pyrophosphate; Geranylneryl diphosphate; 2-cis,6-trans,10-trans-Geranylgeranyl diphosphate;	Lipids and lipid-like molecules	Prenol lipids	Diterpenoids	433.193	NA	3.82645	1	map01062 Biosynthesis of terpenoids and steroids;
3.86_629.2779m/z	0.648552	0.0291825	1.48952	H:CK	C05791	C05791	C33H42N4O6	M+K	40.2	17.2	7.23657	91.7204	D-Urobilinogen;	Organoheterocyclic compounds	Tetrapyrroles and derivatives	Bilirubins	629.278	NA	3.85502	1	map00860 Porphyrin and chlorophyll metabolism; map01100 Metabolic pathways; map01110 Biosynthesis of secondary metabolites;
3.87_300.1914m/z	0.529217	0.00844435	2.25024	H:CK	C07187	C07187	C17H27NO2	M+Na	37.7	0	-7.19806	96.6196	Venlafaxine;	Benzenoids	Phenol ethers	Anisoles	300.191	NA	3.86932	1	NULL
3.88_552.2629m/z	0.721338	0.0309567	1.35556	H:CK	C15559	C15559	C26H43NO8S	M+Na	35.4	0	5.09935	82.7608	Glycochenodeoxycholate 7-sulfate;	Lipids and lipid-like molecules	Steroids and steroid derivatives	Bile acids, alcohols and derivatives	552.263	NA	3.8836	1	NULL
3.90_116.0709m/z	0.723309	0.00375041	1.46352	H:CK	C00148	C00148	C5H9NO2	M+H	37.6	0	2.32595	90.8024	L-Proline; 2-Pyrrolidinecarboxylic acid;	Organic acids and derivatives	Carboxylic acids and derivatives	Amino acids, peptides, and analogues	116.071	NA	3.89788	1	map00330 Arginine and proline metabolism; map00332 Carbapenem biosynthesis; map00333 Prodigiosin biosynthesis; map00401 Novobiocin biosynthesis; map00404 Staurosporine biosynthesis; map00970 Aminoacyl-tRNA biosynthesis; map01100 Metabolic pathways; map01110 Biosynthesis of secondary metabolites; map01130 Biosynthesis of antibiotics; map01230 Biosynthesis of amino acids; map02010 ABC transporters;…
3.90_116.0709m/z	0.723309	0.00375041	1.46352	H:CK	C00763	C00763	C5H9NO2	M+H	37.6	0	2.32595	90.8024	D-Proline;	Organic acids and derivatives	Carboxylic acids and derivatives	Amino acids, peptides, and analogues	116.071	NA	3.89788	1	map00330 Arginine and proline metabolism; map01100 Metabolic pathways;
3.90_116.0709m/z	0.723309	0.00375041	1.46352	H:CK	C18170	C18170	C5H9NO2	M+H	37.6	0	2.32595	90.8024	3-Acetamidopropanal;	Organooxygen compounds	Carbonyl compounds	Aldehydes	116.071	NA	3.89788	1	NULL
3.90_116.0709m/z	0.723309	0.00375041	1.46352	H:CK	C20441	C20441	C5H6O2	M+NH4	37.4	0	2.72994	90.4771	Furfuryl alcohol; 2-Furancarbinol; 2-Furanmethanol;	Organoheterocyclic compounds	Heteroaromatic compounds	null	116.071	NA	3.89788	1	map00365 Furfural degradation; map01120 Microbial metabolism in diverse environments;
3.93_321.2057m/z	0.365033	0.00141609	2.94801	H:CK	C00390	C00390	C14H20O4.[C5H8]n	M+H	20.1	1.39	-0.91852	NA	Ubiquinol; QH2; CoQH2;	Lipids and lipid-like molecules	Prenol lipids	Quinone and hydroquinone lipids	321.206	NA	3.92645	1	map00190 Oxidative phosphorylation; map01100 Metabolic pathways;
3.93_345.1442m/z	0.595356	0.00341624	1.90263	H:CK	C20203	C20203	C18H26O4	M+K	36.6	2.37	-6.71808	88.4579	Capsiate;	Benzenoids	Phenols	Methoxyphenols	345.144	NA	3.92645	1	NULL
3.93_521.2314m/z	0.55649	0.00459495	2.06169	H:CK	C07813	C07813	C28H37ClO7	M+H	34.3	0	2.67084	74.5779	Beclomethasone dipropionate; Beclometasone dipropionate;	Lipids and lipid-like molecules	Steroids and steroid derivatives	Pregnane steroids	521.231	NA	3.92645	1	NULL
3.94_286.1757m/z	0.601747	0.00329791	2.02215	H:CK	C07153	C07153	C16H25NO2	M+Na	34.4	0	-7.83405	80.7498	Tramadol;	Benzenoids	Phenol ethers	Anisoles	286.176	NA	3.94075	1	NULL
3.94_323.1096m/z	1.85617	0.0199222	1.99226	H:CK	C07246	C07246	C17H17Cl2N	M+NH4	32.9	0	6.48958	71.9399	Sertraline;	Benzenoids	Tetralins	Tametralines	323.11	NA	3.94075	1	NULL
3.94_328.1639n	0.783532	0.0369495	1.29039	H:CK	C07192	C07192	C19H24N2OS	M+NH4, M+K	31.7	2.84	8.9313	65.3302	Methotrimeprazine; Levomepromazine;	Organoheterocyclic compounds	Benzothiazines	Phenothiazines	346.198	328.164	3.94075	1	NULL
3.94_88.0762m/z	0.684209	0.00905663	1.52432	H:CK	C06772	C06772	C4H11NO2	M+H-H2O	38.7	0	5.214	99.3283	Diethanolamine;	Organic nitrogen compounds	Organonitrogen compounds	Amines	88.0762	NA	3.94075	1	map00564 Glycerophospholipid metabolism;
3.94_88.0762m/z	0.684209	0.00905663	1.52432	H:CK	C02903	C02903	C2H5NO.[C2H4]n	M+H	18.6	0	6.29256	NA	omega-Aminoaldehyde;	Organic oxygen compounds	Organooxygen compounds	Carbonyl compounds	88.0762	NA	3.94075	1	NULL
3.94_88.0762m/z	0.684209	0.00905663	1.52432	H:CK	C20701	C20701	C4H6O	M+NH4	38.1	0	7.82227	99.1046	But-3-en-2-one; But-1-en-3-one; Methyl vinyl ketone; Butenone;	Organooxygen compounds	Carbonyl compounds	Alpha,beta-unsaturated carbonyl compounds	88.0762	NA	3.94075	1	NULL
3.94_88.0762m/z	0.684209	0.00905663	1.52432	H:CK	C21404	C21404	C4H9NO	M+H	38.5	0	6.29256	99.4665	N-Ethylacetamide;	Organic acids and derivatives	Carboxylic acids and derivatives	Carboxylic acid derivatives	88.0762	NA	3.94075	1	map00440 Phosphonate and phosphinate metabolism;
3.94_88.0762m/z	0.684209	0.00905663	1.52432	H:CK	C14452	C14452	C4H9NO	M+H	38.5	0	6.29256	99.4665	Morpholine; Tetrahydro-1,4-oxazine;	Organoheterocyclic compounds	Oxazinanes	Morpholines	88.0762	NA	3.94075	1	NULL
3.96_121.0651m/z	1.62267	0.0102324	1.75866	H:CK	C06728	C06728	C8H10O2	M+H-H2O	38.5	0	2.23733	95.0737	3-Ethylcatechol; 2,3-Dihydroxyethylbenzene; 3-Ethyl-benzene-1,2-diol;	Benzenoids	Phenols	Benzenediols	121.065	NA	3.95503	1	map00642 Ethylbenzene degradation; map01100 Metabolic pathways; map01120 Microbial metabolism in diverse environments; map01220 Degradation of aromatic compounds;
3.96_121.0651m/z	1.62267	0.0102324	1.75866	H:CK	C00601	C00601	C8H8O	M+H	38.4	0	2.57298	95.1957	Phenylacetaldehyde; alpha-Tolualdehyde;	Benzenoids	Benzene and substituted derivatives	Phenylacetaldehydes	121.065	NA	3.95503	1	map00360 Phenylalanine metabolism; map00643 Styrene degradation; map01100 Metabolic pathways; map01120 Microbial metabolism in diverse environments;
3.96_121.0651m/z	1.62267	0.0102324	1.75866	H:CK	C07113	C07113	C8H8O	M+H	38.4	0	2.57298	95.1957	Acetophenone; 1-Phenylethanone; Phenyl methyl ketone; Acetylbenzene; Methyl phenyl ketone;	Organic oxygen compounds	Organooxygen compounds	Carbonyl compounds	121.065	NA	3.95503	1	map00642 Ethylbenzene degradation; map01120 Microbial metabolism in diverse environments; map01220 Degradation of aromatic compounds;
3.96_121.0651m/z	1.62267	0.0102324	1.75866	H:CK	C07214	C07214	C8H8O	M+H	38.4	0	2.57298	95.1957	2-Methylbenzaldehyde; o-Toluic aldehyde; 2-Formyltoluene; o-Tolualdehyde;	Benzenoids	Benzene and substituted derivatives	Benzoyl derivatives	121.065	NA	3.95503	1	map00622 Xylene degradation; map01100 Metabolic pathways; map01120 Microbial metabolism in diverse environments; map01220 Degradation of aromatic compounds;
3.96_121.0651m/z	1.62267	0.0102324	1.75866	H:CK	C07209	C07209	C8H8O	M+H	38.4	0	2.57298	95.1957	3-Methylbenzaldehyde; m-Tolualdehyde;	Benzenoids	Benzene and substituted derivatives	Benzoyl derivatives	121.065	NA	3.95503	1	map00622 Xylene degradation; map01100 Metabolic pathways; map01120 Microbial metabolism in diverse environments; map01220 Degradation of aromatic compounds;
3.96_121.0651m/z	1.62267	0.0102324	1.75866	H:CK	C02083	C02083	C8H8O	M+H	38.4	0	2.57298	95.1957	Styrene oxide; Styrene-7,8-oxide;	Benzenoids	Benzene and substituted derivatives	null	121.065	NA	3.95503	1	NULL
3.96_121.0651m/z	1.62267	0.0102324	1.75866	H:CK	C06044	C06044	C8H10O2	M+H-H2O	38.5	0	2.23733	95.0737	4-Hydroxyphenylethanol; Tyrosol;	Benzenoids	Phenols	Tyrosols and derivatives	121.065	NA	3.95503	1	map00350 Tyrosine metabolism;
3.96_121.0651m/z	1.62267	0.0102324	1.75866	H:CK	C06758	C06758	C8H8O	M+H	38.4	0	2.57298	95.1957	p-Tolualdehyde; p-Methylbenzaldehyde; 4-Methylbenzaldehyde; 4-Toluylaldehyde; p-Formyltoluene;	Benzenoids	Benzene and substituted derivatives	Benzoyl derivatives	121.065	NA	3.95503	1	map00622 Xylene degradation; map01100 Metabolic pathways; map01120 Microbial metabolism in diverse environments; map01220 Degradation of aromatic compounds;
3.96_121.0651m/z	1.62267	0.0102324	1.75866	H:CK	C05627	C05627	C8H8O	M+H	38.4	0	2.57298	95.1957	4-Hydroxystyrene; 4-Vinylphenol;	Benzenoids	Benzene and substituted derivatives	Styrenes	121.065	NA	3.95503	1	map00940 Phenylpropanoid biosynthesis;
3.96_401.2030m/z	0.434202	1.48011e-05	2.83848	H:CK	C07397	C07397	C21H25N3O2S	M+NH4	38.3	10.5	6.40377	88.1491	Quetiapine; 2-[2-(4-Dibenzo[b,f][1,4]thiazepin-11-yl-1-piperazinyl)ethoxy]ethanol;	Organoheterocyclic compounds	Benzothiazepines	Dibenzothiazepines	401.203	NA	3.95503	1	NULL
3.96_403.2196m/z	0.650293	0.00899481	1.7792	H:CK	C21515	C21515	C22H30N2O5	M+H	29.1	6.28	-7.81035	47.9807	Trandolaprilat;	Organic acids and derivatives	Carboxylic acids and derivatives	Amino acids, peptides, and analogues	403.22	NA	3.95503	1	NULL
3.97_192.0654m/z	1.38251	0.0142328	1.41111	H:CK	C05596	C05596	C10H11NO4	M+H-H2O	38.7	1.28	-0.659033	92.7718	p-Hydroxyphenylacetylglycine; 4-Hydroxyphenylacetylglycine;	Organic acids and derivatives	Carboxylic acids and derivatives	Amino acids, peptides, and analogues	192.065	NA	3.96932	1	map00350 Tyrosine metabolism;
3.97_192.0654m/z	1.38251	0.0142328	1.41111	H:CK	C16591	C16591	C10H11NO4	M+H-H2O	41	13	-0.659033	92.7718	3-Carbamoyl-2-phenylpropionic acid;	Benzenoids	Benzene and substituted derivatives	null	192.065	NA	3.96932	1	map00982 Drug metabolism - cytochrome P450;
3.97_192.0654m/z	1.38251	0.0142328	1.41111	H:CK	C16596	C16596	C10H9NO3	M+H	39.1	3.52	-0.72115	92.6327	5-Phenyl-1,3-oxazinane-2,4-dione;	Benzenoids	Benzene and substituted derivatives	null	192.065	NA	3.96932	1	map00982 Drug metabolism - cytochrome P450;
3.97_192.0654m/z	1.38251	0.0142328	1.41111	H:CK	C03840	C03840	C10H6O3	M+NH4	38.3	0	-0.791687	92.2675	Juglone; 5-Hydroxy-1,4-naphthoquinone;	Benzenoids	Naphthalenes	Naphthoquinones	192.065	NA	3.96932	1	NULL
3.97_192.0654m/z	1.38251	0.0142328	1.41111	H:CK	C05635	C05635	C10H9NO3	M+H	40	8.23	-0.72115	92.6327	5-Hydroxyindoleacetate;	Organoheterocyclic compounds	Indoles and derivatives	Indolyl carboxylic acids and derivatives	192.065	NA	3.96932	1	map00380 Tryptophan metabolism; map01100 Metabolic pathways; map04726 Serotonergic synapse;
3.97_409.2106m/z	0.713645	0.0432332	1.42734	H:CK	C07809	C07809	C24H25NO4	M+NH4	35.8	0	-4.05186	83.7346	Flavoxate;	Phenylpropanoids and polyketides	Flavonoids	Flavones	409.211	NA	3.96932	1	NULL
4.03_336.1577m/z	0.6744	0.0188924	1.65791	H:CK	C09423	C09423	C19H23NO3	M+Na	38.3	0	2.23181	94.2404	Erysotrine;	Alkaloids and derivatives	Erythrina alkaloids	Erythrinanes	336.158	NA	4.02647	1	NULL
4.03_336.1577m/z	0.6744	0.0188924	1.65791	H:CK	C07537	C07537	C19H23NO3	M+Na	38.3	0	2.23181	94.2404	Ethylmorphine;	Alkaloids and derivatives	Morphinans	null	336.158	NA	4.02647	1	NULL
4.03_375.1869m/z	0.767465	0.0370121	1.24437	H:CK	C07045	C07045	C21H27ClN2O2	M+H	33.7	0	9.47869	78.7259	Hydroxyzine;	Benzenoids	Benzene and substituted derivatives	Diphenylmethanes	375.187	NA	4.02647	1	NULL
4.04_154.0271n	1.79457	0.0495454	1.40344	H:CK	C16748	C16748	C7H6O4	M+H-H2O, M+H	44.4	26.8	2.9264	98.4726	Patulin;	Organoheterocyclic compounds	Pyrans	null	155.034	154.027	4.04075	1	NULL
4.04_154.0271n	1.79457	0.0495454	1.40344	H:CK	C21298	C21298	C7H6O4	M+H-H2O, M+H	44.3	26.7	2.9264	98.4726	2,6-Dihydroxybenzoate; gamma-Resorcylate;	Benzenoids	Benzene and substituted derivatives	Benzoic acids and derivatives	155.034	154.027	4.04075	1	map00362 Benzoate degradation; map01120 Microbial metabolism in diverse environments;
4.04_154.0271n	1.79457	0.0495454	1.40344	H:CK	C00230	C00230	C7H6O4	M+H-H2O, M+H	44.3	26.7	2.9264	98.4726	3,4-Dihydroxybenzoate; 3,4-Dihydroxybenzoic acid; Protocatechuate; Protocatechuic acid;	Benzenoids	Benzene and substituted derivatives	Benzoic acids and derivatives	155.034	154.027	4.04075	1	map00362 Benzoate degradation; map00400 Phenylalanine, tyrosine and tryptophan biosynthesis; map00623 Toluene degradation; map00624 Polycyclic aromatic hydrocarbon degradation; map00627 Aminobenzoate degradation; map01061 Biosynthesis of phenylpropanoids; map01100 Metabolic pathways; map01110 Biosynthesis of secondary metabolites; map01120 Microbial metabolism in diverse environments; map01130 Bi…
4.04_154.0271n	1.79457	0.0495454	1.40344	H:CK	C00196	C00196	C7H6O4	M+H-H2O, M+H	44.3	26.7	2.9264	98.4726	2,3-Dihydroxybenzoate; 2,3-Dihydroxybenzoic acid;	Benzenoids	Benzene and substituted derivatives	Benzoic acids and derivatives	155.034	154.027	4.04075	1	map00362 Benzoate degradation; map00627 Aminobenzoate degradation; map01053 Biosynthesis of siderophore group nonribosomal peptides; map01061 Biosynthesis of phenylpropanoids; map01110 Biosynthesis of secondary metabolites; map01120 Microbial metabolism in diverse environments; map01130 Biosynthesis of antibiotics;
4.04_154.0271n	1.79457	0.0495454	1.40344	H:CK	C00628	C00628	C7H6O4	M+H-H2O, M+H	44.3	26.7	2.9264	98.4726	2,5-Dihydroxybenzoate; 2,5-Dihydroxybenzoic acid; Gentisic acid; Hydroquinonecarboxylic acid; Gentisate;	Benzenoids	Benzene and substituted derivatives	Benzoic acids and derivatives	155.034	154.027	4.04075	1	map00350 Tyrosine metabolism; map00362 Benzoate degradation; map00626 Naphthalene degradation; map01100 Metabolic pathways; map01120 Microbial metabolism in diverse environments;
4.04_169.0499m/z	1.99254	0.0463452	1.79631	H:CK	C11527	C11527	C8H8O4	M+H	34.8	0	1.95577	76.4585	4-Hydroxymandelate; 4-Hydroxymandelic acid;	Benzenoids	Phenols	1-hydroxy-2-unsubstituted benzenoids	169.05	NA	4.04075	1	NULL
4.04_169.0499m/z	1.99254	0.0463452	1.79631	H:CK	C10331	C10331	C8H8O4	M+H	40.2	27.1	1.95577	76.4585	2,6-Dimethoxybenzoquinone; 2,6-Dimetoxy-p-benzoquinone;	Organic oxygen compounds	Organooxygen compounds	Carbonyl compounds	169.05	NA	4.04075	1	NULL
4.04_169.0499m/z	1.99254	0.0463452	1.79631	H:CK	C00544	C00544	C8H8O4	M+H	34.8	0	1.95577	76.4585	Homogentisate; Homogentisic acid; 2,5-Dihydroxyphenylacetic acid; 2,5-Dihydroxyphenylacetate;	Benzenoids	Benzene and substituted derivatives	Phenylacetic acids	169.05	NA	4.04075	1	map00130 Ubiquinone and other terpenoid-quinone biosynthesis; map00350 Tyrosine metabolism; map00643 Styrene degradation; map01100 Metabolic pathways; map01120 Microbial metabolism in diverse environments;
4.04_169.0499m/z	1.99254	0.0463452	1.79631	H:CK	C01161	C01161	C8H8O4	M+H	34.8	0	1.95577	76.4585	3,4-Dihydroxyphenylacetate; 3,4-Dihydroxyphenylacetic acid; Homoprotocatechuate;	Benzenoids	Phenols	Benzenediols	169.05	NA	4.04075	1	map00350 Tyrosine metabolism; map01100 Metabolic pathways; map01120 Microbial metabolism in diverse environments; map01220 Degradation of aromatic compounds; map04728 Dopaminergic synapse; map05030 Cocaine addiction; map05031 Amphetamine addiction; map05034 Alcoholism;
4.04_169.0499m/z	1.99254	0.0463452	1.79631	H:CK	C05577	C05577	C8H8O4	M+H	41	30.8	1.95577	76.4585	3,4-Dihydroxymandelaldehyde; 3,4-Dihydroxyphenylglycolaldehyde;	Benzenoids	Benzene and substituted derivatives	Phenylacetaldehydes	169.05	NA	4.04075	1	map00350 Tyrosine metabolism; map01100 Metabolic pathways;
4.04_169.0499m/z	1.99254	0.0463452	1.79631	H:CK	C06672	C06672	C8H8O4	M+H	40.2	27.1	1.95577	76.4585	Vanillate; Vanillic acid; 4-Hydroxy-3-methoxybenzoate; 4-Hydroxy-3-methoxybenzoic acid;	Benzenoids	Benzene and substituted derivatives	Benzoic acids and derivatives	169.05	NA	4.04075	1	map00627 Aminobenzoate degradation; map01120 Microbial metabolism in diverse environments;
4.04_332.2169m/z	0.559246	0.00967176	2.13567	H:CK	C07425	C07425	C19H26N2S	M+NH4	36.8	0	4.43026	88.9013	Pergolide;	Organoheterocyclic compounds	Quinolines and derivatives	Indoloquinolines	332.217	NA	4.04075	1	NULL
4.04_352.9946m/z	2.54697	0.0125936	2.23885	H:CK	C07017	C07017	C12H11ClN2O5S	M+Na	32	0	-7.20633	68.2282	Furosemide;	Benzenoids	Benzene and substituted derivatives	Benzenesulfonamides	352.995	NA	4.04075	1	NULL
4.06_177.1018m/z	0.529146	0.000489514	2.23161	H:CK	C00637	C00637	C10H9NO	M+NH4	36.2	0	-2.51426	83.9205	Indole-3-acetaldehyde; 2-(Indol-3-yl)acetaldehyde; Indoleacetaldehyde;	Organoheterocyclic compounds	Indoles and derivatives	Indoles	177.102	NA	4.05503	1	map00380 Tryptophan metabolism; map01100 Metabolic pathways;
4.06_177.1018m/z	0.529146	0.000489514	2.23161	H:CK	C01297	C01297	C10H14N2O2	M+H-H2O	36.4	0	-2.06045	84.4587	6-Hydroxypseudooxynicotine; 1-(6-Hydroxypyridin-3-yl)-4-(methylamino)butan-1-one;	Organic oxygen compounds	Organooxygen compounds	Carbonyl compounds	177.102	NA	4.05503	1	map00760 Nicotinate and nicotinamide metabolism; map01120 Microbial metabolism in diverse environments;
4.06_177.1018m/z	0.529146	0.000489514	2.23161	H:CK	C00780	C00780	C10H12N2O	M+H	36.3	0	-2.27118	84.2538	Serotonin; 3-(2-Aminoethyl)-1H-indol-5-ol; 5-Hydroxytryptamine; Enteramine;	Organoheterocyclic compounds	Indoles and derivatives	Tryptamines and derivatives	177.102	NA	4.05503	1	map00380 Tryptophan metabolism; map01063 Biosynthesis of alkaloids derived from shikimate pathway; map01100 Metabolic pathways; map04024 cAMP signaling pathway; map04080 Neuroactive ligand-receptor interaction; map04540 Gap junction; map04721 Synaptic vesicle cycle; map04726 Serotonergic synapse; map04742 Taste transduction; map04750 Inflammatory mediator regulation of TRP channels; map04976 Bile…
4.06_177.1018m/z	0.529146	0.000489514	2.23161	H:CK	C14789	C14789	C10H9NO	M+NH4	36.2	0	-2.51426	83.9205	N-Hydroxy-1-aminonaphthalene; 1-Naphthylhydroxylamine;	Benzenoids	Naphthalenes	null	177.102	NA	4.05503	1	map00980 Metabolism of xenobiotics by cytochrome P450;
4.06_223.1072m/z	0.454474	0.00103059	2.44325	H:CK	C02043	C02043	C11H11NO3	M+NH4	38	0	-2.40344	92.9971	Indolelactate;	Organoheterocyclic compounds	Indoles and derivatives	Indolyl carboxylic acids and derivatives	223.107	NA	4.05503	1	NULL
4.06_223.1072m/z	0.454474	0.00103059	2.44325	H:CK	C05660	C05660	C11H11NO3	M+NH4	38	0	-2.40344	92.9971	5-Methoxyindoleacetate; 5-Methoxyindoleacetic acid;	Organoheterocyclic compounds	Indoles and derivatives	Indolyl carboxylic acids and derivatives	223.107	NA	4.05503	1	map00380 Tryptophan metabolism;
4.06_295.1649m/z	0.647334	0.0180611	1.66414	H:CK	C00951	C00951	C18H24O2	M+Na	37.6	4.92	-7.25354	91.1799	Estradiol-17beta; Estradiol; beta-Estradiol;	Lipids and lipid-like molecules	Steroids and steroid derivatives	Estrane steroids	295.165	NA	4.05503	1	map00140 Steroid hormone biosynthesis; map01100 Metabolic pathways; map01522 Endocrine resistance; map04714 Thermogenesis; map04913 Ovarian steroidogenesis; map04915 Estrogen signaling pathway; map04917 Prolactin signaling pathway; map04961 Endocrine and other factor-regulated calcium reabsorption; map05200 Pathways in cancer; map05215 Prostate cancer; map05224 Breast cancer; map07226 Progesteron…
4.06_295.1649m/z	0.647334	0.0180611	1.66414	H:CK	C02537	C02537	C18H24O2	M+Na	37.6	4.92	-7.25354	91.1799	Estradiol-17alpha; 17alpha-Estradiol;	Lipids and lipid-like molecules	Steroids and steroid derivatives	Estrane steroids	295.165	NA	4.05503	1	map00140 Steroid hormone biosynthesis;
4.06_519.2491m/z	0.659722	0.0316539	1.5747	H:CK	C05951	C05951	C25H40N2O6S	M+Na	33	0.379	-1.76415	66.8328	Leukotriene D4; LTD4;	Lipids and lipid-like molecules	Fatty Acyls	Eicosanoids	519.249	NA	4.05503	1	map00590 Arachidonic acid metabolism; map01100 Metabolic pathways; map04080 Neuroactive ligand-receptor interaction; map04664 Fc epsilon RI signaling pathway; map05310 Asthma;
4.07_323.1844m/z	0.516417	0.000915503	2.27287	H:CK	C07420	C07420	C19H24N4O2	M+H-H2O	35.3	0	-6.47806	83.867	Pentamidine;	Benzenoids	Phenol ethers	null	323.184	NA	4.06932	1	NULL
4.10_290.1709m/z	0.611539	0.0054002	1.84199	H:CK	C07202	C07202	C15H25NO3	M+Na	32.9	0	-6.72556	72.1248	Metoprolol;	Benzenoids	Phenols	Tyrosols and derivatives	290.171	NA	4.0979	1	NULL
4.10_302.1761m/z	0.738699	0.019892	1.39397	H:CK	C06967	C06967	C18H23NO3	M+H	36.3	0	3.46394	85.4099	Dobutamine;	Benzenoids	Phenols	Benzenediols	302.176	NA	4.0979	1	NULL
4.10_302.1761m/z	0.738699	0.019892	1.39397	H:CK	C07625	C07625	C18H26ClN3	M+H-H2O	32	0	-6.65464	67.3528	Chloroquine;	Organoheterocyclic compounds	Quinolines and derivatives	Aminoquinolines and derivatives	302.176	NA	4.0979	1	NULL
4.13_330.2052m/z	0.616153	0.0120888	1.92292	H:CK	C12580	C12580	C20H27NO3	M+H	28.6	5.08	-3.5416	42.2467	Trilostane;	Lipids and lipid-like molecules	Steroids and steroid derivatives	Estrane steroids	330.205	NA	4.1329	1	NULL
4.13_330.2052m/z	0.616153	0.0120888	1.92292	H:CK	C16952	C16952	C18H29NO3	M+Na	27.3	0	4.0356	41.2961	Dihydrocapsaicin;	Benzenoids	Benzene and substituted derivatives	Phenols and derivatives	330.205	NA	4.1329	1	NULL
4.13_330.2052m/z	0.616153	0.0120888	1.92292	H:CK	C06849	C06849	C18H29NO3	M+Na	29	8.57	4.0356	41.2961	Betaxolol;	Benzenoids	Phenols	Tyrosols and derivatives	330.205	NA	4.1329	1	NULL
4.15_132.1022m/z	0.693943	0.0334049	1.59796	H:CK	C21096	C21096	C6H13NO2	M+H	38.9	17.5	1.99416	79.1377	L-allo-Isoleucine;	Organic acids and derivatives	Carboxylic acids and derivatives	Amino acids, peptides, and analogues	132.102	NA	4.1472	1	NULL
4.15_132.1022m/z	0.693943	0.0334049	1.59796	H:CK	C16439	C16439	C6H13NO2	M+H	37.2	9.46	1.99416	79.1377	Leucine;	Organic acids and derivatives	Carboxylic acids and derivatives	Amino acids, peptides, and analogues	132.102	NA	4.1472	1	NULL
4.15_132.1022m/z	0.693943	0.0334049	1.59796	H:CK	C01933	C01933	C6H13NO2	M+H	38.9	17.5	1.99416	79.1377	L-Norleucine; L-Aminohexanoic acid; L-Aminohexanoate; L-2-Aminohexanoic acid; L-2-Aminohexanoate; (S)-2-Aminohexanoic acid;	Organic acids and derivatives	Carboxylic acids and derivatives	Amino acids, peptides, and analogues	132.102	NA	4.1472	1	NULL
4.15_132.1022m/z	0.693943	0.0334049	1.59796	H:CK	C02378	C02378	C6H13NO2	M+H	36.5	5.86	1.99416	79.1377	6-Aminohexanoate; 6-Aminohexanoic acid; Epsilcapramine; 6-Aminocaproic acid;	Lipids and lipid-like molecules	Fatty Acyls	Fatty acids and conjugates	132.102	NA	4.1472	1	map00930 Caprolactam degradation; map01100 Metabolic pathways; map01120 Microbial metabolism in diverse environments;
4.15_132.1022m/z	0.693943	0.0334049	1.59796	H:CK	C16434	C16434	C6H13NO2	M+H	38.9	17.5	1.99416	79.1377	Isoleucine;	Organic acids and derivatives	Carboxylic acids and derivatives	Amino acids, peptides, and analogues	132.102	NA	4.1472	1	NULL
4.15_132.1022m/z	0.693943	0.0334049	1.59796	H:CK	C06771	C06771	C6H15NO3	M+H-H2O	37.5	10.3	1.75327	79.0603	Triethanolamine; Trolamine;	Organonitrogen compounds	Amines	Alkanolamines	132.102	NA	4.1472	1	map00564 Glycerophospholipid metabolism;
4.15_132.1022m/z	0.693943	0.0334049	1.59796	H:CK	C01570	C01570	C6H13NO2	M+H	37.2	9.46	1.99416	79.1377	D-Leucine; D-2-Amino-4-methylvaleric acid;	Organic acids and derivatives	Carboxylic acids and derivatives	Amino acids, peptides, and analogues	132.102	NA	4.1472	1	NULL
4.15_132.1022m/z	0.693943	0.0334049	1.59796	H:CK	C00407	C00407	C6H13NO2	M+H	38.9	17.5	1.99416	79.1377	L-Isoleucine; 2-Amino-3-methylvaleric acid;	Organic acids and derivatives	Carboxylic acids and derivatives	Amino acids, peptides, and analogues	132.102	NA	4.1472	1	map00280 Valine, leucine and isoleucine degradation; map00290 Valine, leucine and isoleucine biosynthesis; map00460 Cyanoamino acid metabolism; map00960 Tropane, piperidine and pyridine alkaloid biosynthesis; map00966 Glucosinolate biosynthesis; map00970 Aminoacyl-tRNA biosynthesis; map01060 Biosynthesis of plant secondary metabolites; map01064 Biosynthesis of alkaloids derived from ornithine, ly…
4.15_132.1022m/z	0.693943	0.0334049	1.59796	H:CK	C00123	C00123	C6H13NO2	M+H	37.2	9.46	1.99416	79.1377	L-Leucine; 2-Amino-4-methylvaleric acid; (2S)-alpha-2-Amino-4-methylvaleric acid; (2S)-alpha-Leucine;	Organic acids and derivatives	Carboxylic acids and derivatives	Amino acids, peptides, and analogues	132.102	NA	4.1472	1	map00280 Valine, leucine and isoleucine degradation; map00290 Valine, leucine and isoleucine biosynthesis; map00966 Glucosinolate biosynthesis; map00970 Aminoacyl-tRNA biosynthesis; map01060 Biosynthesis of plant secondary metabolites; map01065 Biosynthesis of alkaloids derived from histidine and purine; map01100 Metabolic pathways; map01110 Biosynthesis of secondary metabolites; map01210 2-Oxoca…
4.15_132.1022m/z	0.693943	0.0334049	1.59796	H:CK	C01880	C01880	C6H10O2	M+NH4	35.4	0.912	2.29184	78.8579	epsilon-Caprolactone; 6-Hexanolide; 1-Oxa-2-oxocycloheptane; 2-Oxepanone; Hexano-6-lactone;	Organoheterocyclic compounds	Lactones	null	132.102	NA	4.1472	1	map00930 Caprolactam degradation; map01120 Microbial metabolism in diverse environments; map01220 Degradation of aromatic compounds;
4.15_408.2215m/z	0.746309	0.0117479	1.4333	H:CK	C07116	C07116	C25H27ClN2	M+NH4	32.9	7.1	3.70451	61.516	Meclizine; Meclozine;	Benzenoids	Benzene and substituted derivatives	Diphenylmethanes	408.222	NA	4.1472	1	NULL
4.15_613.2281m/z	0.523714	0.00685894	2.12658	H:CK	C02880	C02880	C35H32MgN4O5	M+H	35.4	0	-2.47866	79.9498	Protochlorophyllide; Protochlorophyllide a;	Organoheterocyclic compounds	Tetrapyrroles and derivatives	Metallotetrapyrroles	613.228	NA	4.1472	1	map00860 Porphyrin and chlorophyll metabolism; map01100 Metabolic pathways; map01110 Biosynthesis of secondary metabolites;
4.16_326.0690m/z	1.4209	0.0447765	1.21114	H:CK	C06900	C06900	C14H19Cl2NO2	M+Na	31	0	1.58076	56.9534	Chlorambucil;	Organic nitrogen compounds	Organonitrogen compounds	Nitrogen mustard compounds	326.069	NA	4.16148	1	NULL
4.16_326.0690m/z	1.4209	0.0447765	1.21114	H:CK	C09238	C09238	C18H13N3O	M+K	37	0	-0.125747	84.9643	Rutaecarpine; Rutecarpine;	Organoheterocyclic compounds	Indoles and derivatives	Pyridoindoles	326.069	NA	4.16148	1	NULL
4.16_396.1810m/z	0.787558	0.0245331	1.29863	H:CK	C16787	C16787	C23H27NO6	M+H-H2O	38.6	13.3	1.12453	81.2605	AK-toxin I;	Organic acids and derivatives	Carboxylic acids and derivatives	Amino acids, peptides, and analogues	396.181	NA	4.16148	1	NULL
4.19_290.1706m/z	0.524841	0.00817975	2.24479	H:CK	C07202	C07202	C15H25NO3	M+Na	36.5	0	-7.59013	90.9928	Metoprolol;	Benzenoids	Phenols	Tyrosols and derivatives	290.171	NA	4.19005	1	NULL
4.19_304.1864m/z	0.485203	0.00291511	2.45596	H:CK	C07624	C07624	C14H18N6O	M+NH4	38.4	0	-5.76327	98.448	Abacavir;	Nucleosides, nucleotides, and analogues	Nucleoside and nucleotide analogues	Cyclopentyl nucleosides	304.186	NA	4.19005	1	NULL
4.19_332.1817m/z	0.598245	0.0213794	1.95185	H:CK	C07915	C07915	C17H27NO4	M+Na	38.2	0	-4.95519	96.9076	Metipranolol;	Benzenoids	Phenol esters	null	332.182	NA	4.19005	1	NULL
4.19_390.1916m/z	0.692383	0.0296708	1.59179	H:CK	C10545	C10545	C21H24O6	M+NH4	32.2	0.492	1.3613	62.0682	Arctigenin; (-)-Arctigenin;	Lignans, neolignans and related compounds	Furanoid lignans	Tetrahydrofuran lignans	390.192	NA	4.19005	1	NULL
4.22_263.1405m/z	0.661381	0.0117748	1.64713	H:CK	C07844	C07844	C14H18N2O3	M+H	37.2	0	5.60437	92.1936	Methohexital;	Organoheterocyclic compounds	Diazines	Pyrimidines and pyrimidine derivatives	263.14	NA	4.21862	1	NULL
4.23_161.0597m/z	1.24028	0.0354081	1.06429	H:CK	C14784	C14784	C10H10O3	M+H-H2O	34.8	0	-0.272773	74.5701	1,2-Dihydroxy-3,4-epoxy-1,2,3,4-tetrahydronaphthalene;	Benzenoids	Tetralins	null	161.06	NA	4.23292	1	map00980 Metabolism of xenobiotics by cytochrome P450;
4.23_161.0597m/z	1.24028	0.0354081	1.06429	H:CK	C03012	C03012	C10H8O2	M+H	34.9	0	-0.303457	74.6354	Naphthalene-1,2-diol; 1,2-Naphthalenediol; beta-Naphthohydroquinone; 1,2-Dihydroxynaphthalene;	Benzenoids	Naphthalenes	Naphthols and derivatives	161.06	NA	4.23292	1	map00624 Polycyclic aromatic hydrocarbon degradation; map00626 Naphthalene degradation; map00980 Metabolism of xenobiotics by cytochrome P450; map01100 Metabolic pathways; map01120 Microbial metabolism in diverse environments; map01220 Degradation of aromatic compounds; map05204 Chemical carcinogenesis;
4.23_161.0597m/z	1.24028	0.0354081	1.06429	H:CK	C02666	C02666	C10H10O3	M+H-H2O	34.8	0	-0.272773	74.5701	Coniferyl aldehyde; Coniferaldehyde; 4-Hydroxy-3-methoxycinnamaldehyde; Ferulaldehyde;	Benzenoids	Benzene and substituted derivatives	Phenols and derivatives	161.06	NA	4.23292	1	map00940 Phenylpropanoid biosynthesis; map01061 Biosynthesis of phenylpropanoids; map01100 Metabolic pathways; map01110 Biosynthesis of secondary metabolites;
4.23_193.0863m/z	1.40464	0.0140894	1.37459	H:CK	C02325	C02325	C11H14O4	M+H-H2O	42.5	29	1.68539	85.5512	Sinapyl alcohol; Sinapoyl alcohol;	Benzenoids	Phenols	Methoxyphenols	193.086	NA	4.23292	1	map00940 Phenylpropanoid biosynthesis; map01061 Biosynthesis of phenylpropanoids; map01100 Metabolic pathways; map01110 Biosynthesis of secondary metabolites;
4.23_193.0863m/z	1.40464	0.0140894	1.37459	H:CK	C10480	C10480	C11H12O3	M+H	42.7	30.2	1.84343	85.7241	Myristicin;	Organoheterocyclic compounds	Benzodioxoles	null	193.086	NA	4.23292	1	NULL
4.23_193.0863m/z	1.40464	0.0140894	1.37459	H:CK	C07350	C07350	C11H14O4	M+H-H2O	42	26.5	1.68539	85.5512	Phlorisovalerophenone; 3-Methyl-1-(2,4,6-trihydroxyphenyl)butan-1-one;	Benzenoids	Benzene and substituted derivatives	Phenols and derivatives	193.086	NA	4.23292	1	NULL
4.23_463.2060m/z	0.748806	0.0257956	1.4085	H:CK	C09591	C09591	C23H27NO8	M+NH4	36.2	0	-3.28637	84.6749	Narceine;	Phenylpropanoids and polyketides	Stilbenes	null	463.206	NA	4.23292	1	NULL
4.23_463.2060m/z	0.748806	0.0257956	1.4085	H:CK	C01844	C01844	C23H36O7	M+K	44	43.8	-7.61874	84.6717	Pravastatin;	Organic acids and derivatives	Hydroxy acids and derivatives	Medium-chain hydroxy acids and derivatives	463.206	NA	4.23292	1	map04976 Bile secretion;
4.25_295.1652m/z	0.520978	0.00143891	2.35638	H:CK	C00951	C00951	C18H24O2	M+Na	43.6	28.6	-5.95819	96.431	Estradiol-17beta; Estradiol; beta-Estradiol;	Lipids and lipid-like molecules	Steroids and steroid derivatives	Estrane steroids	295.165	NA	4.2472	1	map00140 Steroid hormone biosynthesis; map01100 Metabolic pathways; map01522 Endocrine resistance; map04714 Thermogenesis; map04913 Ovarian steroidogenesis; map04915 Estrogen signaling pathway; map04917 Prolactin signaling pathway; map04961 Endocrine and other factor-regulated calcium reabsorption; map05200 Pathways in cancer; map05215 Prostate cancer; map05224 Breast cancer; map07226 Progesteron…
4.25_295.1652m/z	0.520978	0.00143891	2.35638	H:CK	C02537	C02537	C18H24O2	M+Na	43.6	28.6	-5.95819	96.431	Estradiol-17alpha; 17alpha-Estradiol;	Lipids and lipid-like molecules	Steroids and steroid derivatives	Estrane steroids	295.165	NA	4.2472	1	map00140 Steroid hormone biosynthesis;
4.25_300.1954m/z	0.735926	0.00611464	1.46126	H:CK	C07187	C07187	C17H27NO2	M+Na	37.9	0	7.26756	97.8192	Venlafaxine;	Benzenoids	Phenol ethers	Anisoles	300.195	NA	4.2472	1	NULL
4.25_300.1954m/z	0.735926	0.00611464	1.46126	H:CK	C13715	C13715	C19H22O2	M+NH4	39	0	-1.38603	96.6839	Miltirone;	Lipids and lipid-like molecules	Prenol lipids	Diterpenoids	300.195	NA	4.2472	1	NULL
4.25_300.1954m/z	0.735926	0.00611464	1.46126	H:CK	C11168	C11168	C19H27NO3	M+H-H2O	41.2	11.6	-1.23295	96.0478	Tetrabenazine;	Organoheterocyclic compounds	Tetrahydroisoquinolines	null	300.195	NA	4.2472	1	NULL
4.25_722.3013m/z	0.557683	0.00608884	1.8587	H:CK	C03170	C03170	C27H47N9O10S2	M+H	34.4	5.68	7.33178	74.3111	Trypanothione disulfide; Oxidized trypanothione;	Organic acids and derivatives	Carboxylic acids and derivatives	Amino acids, peptides, and analogues	722.301	NA	4.2472	1	map00480 Glutathione metabolism; map01100 Metabolic pathways;
4.26_217.0725m/z	1.20597	0.0076742	1.00744	H:CK	C20361	C20361	C10H14N2O	M+K	35	8.04	-6.9916	74.9234	Pseudooxynicotine; 4-(Methylamino)-1-(pyridin-3-yl)butan-1-one;	Organic oxygen compounds	Organooxygen compounds	Carbonyl compounds	217.073	NA	4.26148	1	map00760 Nicotinate and nicotinamide metabolism; map01120 Microbial metabolism in diverse environments;
4.26_217.0725m/z	1.20597	0.0076742	1.00744	H:CK	C16569	C16569	C10H14N2O	M+K	33.4	0	-6.9916	74.9234	Glycinexylidide; GX;	Benzenoids	Benzene and substituted derivatives	Xylenes	217.073	NA	4.26148	1	map00982 Drug metabolism - cytochrome P450;
4.26_293.0692m/z	1.58272	0.00445935	1.73762	H:CK	C07493	C07493	C15H14N2O2	M+K	38.9	0	2.14821	96.8531	10-Hydroxycarbazepine; 10-Hydroxycarbamazepine; GP 47779;	Organoheterocyclic compounds	Benzazepines	Dibenzazepines	293.069	NA	4.26148	1	map00982 Drug metabolism - cytochrome P450; map07033 Anticonvulsants;
4.26_293.0692m/z	1.58272	0.00445935	1.73762	H:CK	C18985	C18985	C10H17N2O4PS	M+H	36.9	2.21	-9.27687	92.271	Etrimfos;	Organic acids and derivatives	Organic thiophosphoric acids and derivatives	Thiophosphoric acid esters	293.069	NA	4.26148	1	NULL
4.26_293.0692m/z	1.58272	0.00445935	1.73762	H:CK	C07630	C07630	C12H14N4O4S	M+H-H2O	38	0	-3.4058	93.8131	Sulfadoxine;	Benzenoids	Benzene and substituted derivatives	Benzenesulfonamides	293.069	NA	4.26148	1	NULL
4.28_332.2176m/z	0.528361	0.000697785	2.29935	H:CK	C07425	C07425	C19H26N2S	M+NH4	35.8	0	6.78352	86.6684	Pergolide;	Organoheterocyclic compounds	Quinolines and derivatives	Indoloquinolines	332.218	NA	4.27577	1	NULL
4.29_213.1231m/z	0.693874	0.0185395	1.54661	H:CK	C07921	C07921	C10H13NO3	M+NH4	38.8	0	-1.56592	95.7546	Metyrosine; Metirosine;	Phenylpropanoids and polyketides	Phenylpropanoic acids	null	213.123	NA	4.29005	1	NULL
4.29_213.1231m/z	0.693874	0.0185395	1.54661	H:CK	C16586	C16586	C10H13NO3	M+NH4	38.8	0	-1.56592	95.7546	2-Phenyl-1,3-propanediol monocarbamate;	Benzenoids	Benzene and substituted derivatives	null	213.123	NA	4.29005	1	map00982 Drug metabolism - cytochrome P450;
4.29_213.1231m/z	0.693874	0.0185395	1.54661	H:CK	C07827	C07827	C10H16N2O3	M+H	42	15.4	-1.44023	96.0603	Butabarbital;	Organoheterocyclic compounds	Diazines	Pyrimidines and pyrimidine derivatives	213.123	NA	4.29005	1	NULL
4.29_213.1231m/z	0.693874	0.0185395	1.54661	H:CK	C03404	C03404	C10H13NO3	M+NH4	38.8	0	-1.56592	95.7546	L-Tyrosine methyl ester;	Organic acids and derivatives	Carboxylic acids and derivatives	Amino acids, peptides, and analogues	213.123	NA	4.29005	1	NULL
4.29_480.2094m/z	0.745747	0.0109637	1.42999	H:CK	C07264	C07264	C26H29N3O6	M+H	33.1	0	-7.35407	73.9913	Nicardipine;	Organoheterocyclic compounds	Pyridines and derivatives	Hydropyridines	480.209	NA	4.29005	1	NULL
4.30_147.0445m/z	1.47221	0.00369704	1.36757	H:CK	C05838	C05838	C9H8O3	M+H-H2O	38.5	0	2.73833	95.5651	cis-2-Hydroxycinnamate; 2-Coumarinate;	Phenylpropanoids and polyketides	Cinnamic acids and derivatives	Hydroxycinnamic acids and derivatives	147.045	NA	4.30435	1	map00940 Phenylpropanoid biosynthesis; map01110 Biosynthesis of secondary metabolites;
4.30_147.0445m/z	1.47221	0.00369704	1.36757	H:CK	C01772	C01772	C9H8O3	M+H-H2O	38.5	0	2.73833	95.5651	trans-2-Hydroxycinnamate; trans-2-Hydroxycinnamic acid; 2-Hydroxycinnamate; 2-Coumaric acid; o-Coumaric acid; 2-Coumarate;	Phenylpropanoids and polyketides	Cinnamic acids and derivatives	Hydroxycinnamic acids and derivatives	147.045	NA	4.30435	1	map00360 Phenylalanine metabolism; map00940 Phenylpropanoid biosynthesis; map01110 Biosynthesis of secondary metabolites; map01120 Microbial metabolism in diverse environments;
4.30_147.0445m/z	1.47221	0.00369704	1.36757	H:CK	C05851	C05851	C9H6O2	M+H	38.4	0	3.07605	95.6879	Coumarin; Coumarine; Cumarin; 2H-1-Benzopyran-2-one; 1,2-Benzopyrone; 2-Propenoic acid, 3-(2-hydroxyphenyl)-, delta-lactone; 5,6-Benzo-2-pyrone; Benzo-alpha-pyrone; cis-o-Coumarinic acid lactone; Coumarinic anhydride; o-Hydroxycinnamic acid lactone; Rattex; Tonka bean camphor;	Phenylpropanoids and polyketides	Coumarins and derivatives	null	147.045	NA	4.30435	1	map00940 Phenylpropanoid biosynthesis; map01110 Biosynthesis of secondary metabolites;
4.30_147.0445m/z	1.47221	0.00369704	1.36757	H:CK	C02763	C02763	C9H8O3	M+H-H2O	38.5	0	2.73833	95.5651	2-Hydroxy-3-phenylpropenoate; enol-Phenylpyruvate; enol-Phenylpyruvic acid; enol-alpha-Ketohydrocinnamic acid;	Benzenoids	Benzene and substituted derivatives	Phenylpyruvic acid derivatives	147.045	NA	4.30435	1	map00360 Phenylalanine metabolism;
4.30_147.0445m/z	1.47221	0.00369704	1.36757	H:CK	C00811	C00811	C9H8O3	M+H-H2O	38.5	0	2.73833	95.5651	4-Coumarate; p-Coumaric acid; trans-4-Hydroxycinnamate; trans-p-Hydroxycinnamate; 4-Hydroxycinnamic acid; 4-Hydroxycinnamate;	Phenylpropanoids and polyketides	Cinnamic acids and derivatives	Hydroxycinnamic acids and derivatives	147.045	NA	4.30435	1	map00130 Ubiquinone and other terpenoid-quinone biosynthesis; map00350 Tyrosine metabolism; map00360 Phenylalanine metabolism; map00940 Phenylpropanoid biosynthesis; map00950 Isoquinoline alkaloid biosynthesis; map01061 Biosynthesis of phenylpropanoids; map01100 Metabolic pathways; map01110 Biosynthesis of secondary metabolites; map01220 Degradation of aromatic compounds;
4.30_147.0445m/z	1.47221	0.00369704	1.36757	H:CK	C10945	C10945	C9H8O3	M+H-H2O	38.5	0	2.73833	95.5651	Caffeic aldehyde; 3,4-Dihydroxycinnamaldehyde; Caffeyl aldehyde;	Phenylpropanoids and polyketides	Cinnamaldehydes	null	147.045	NA	4.30435	1	map00940 Phenylpropanoid biosynthesis; map01110 Biosynthesis of secondary metabolites;
4.30_147.0445m/z	1.47221	0.00369704	1.36757	H:CK	C06738	C06738	C9H8O3	M+H-H2O	38.5	0	2.73833	95.5651	cis-p-Coumarate;	Phenylpropanoids and polyketides	Cinnamic acids and derivatives	Hydroxycinnamic acids and derivatives	147.045	NA	4.30435	1	NULL
4.30_147.0445m/z	1.47221	0.00369704	1.36757	H:CK	C00166	C00166	C9H8O3	M+H-H2O	38.5	0	2.73833	95.5651	Phenylpyruvate; Phenylpyruvic acid; alpha-Ketohydrocinnamic acid; keto-Phenylpyruvate; 3-Phenyl-2-oxopropanoate; 2-Oxo-3-phenylpropanoate;	Benzenoids	Benzene and substituted derivatives	Phenylpyruvic acid derivatives	147.045	NA	4.30435	1	map00360 Phenylalanine metabolism; map00400 Phenylalanine, tyrosine and tryptophan biosynthesis; map00960 Tropane, piperidine and pyridine alkaloid biosynthesis; map01060 Biosynthesis of plant secondary metabolites; map01100 Metabolic pathways; map01110 Biosynthesis of secondary metabolites; map01130 Biosynthesis of antibiotics; map01210 2-Oxocarboxylic acid metabolism; map01230 Biosynthesis of a…
4.30_147.0445m/z	1.47221	0.00369704	1.36757	H:CK	C12621	C12621	C9H8O3	M+H-H2O	38.5	0	2.73833	95.5651	trans-3-Hydroxycinnamate; (2E)-3-(3-Hydroxyphenyl)prop-2-enoate;	Phenylpropanoids and polyketides	Cinnamic acids and derivatives	Hydroxycinnamic acids and derivatives	147.045	NA	4.30435	1	map00360 Phenylalanine metabolism; map01120 Microbial metabolism in diverse environments; map01220 Degradation of aromatic compounds;
4.30_319.0420m/z	1.4565	0.000429504	1.38123	H:CK	C10122	C10122	C15H10O8	M+H	36	0.63	-8.97987	89.4639	Quercetagetin; 6-Hydroxyquercetin;	Phenylpropanoids and polyketides	Flavonoids	Flavones	319.042	NA	4.30435	1	NULL
4.30_319.0420m/z	1.4565	0.000429504	1.38123	H:CK	C01692	C01692	C10H20N2S4	M+Na	33.9	0	6.19637	76.3977	Disulfiram; Tetraethylthiuram disulfide;	Organic nitrogen compounds	Organonitrogen compounds	Amines	319.042	NA	4.30435	1	NULL
4.30_319.0420m/z	1.4565	0.000429504	1.38123	H:CK	C01185	C01185	C11H15NO9P+	M+H-H2O	36.3	5.14	-9.42325	86.7746	Nicotinate D-ribonucleotide; beta-Nicotinate D-ribonucleotide; Nicotinate ribonucleotide; Nicotinic acid ribonucleotide;	Organooxygen compounds	Carbohydrates and carbohydrate conjugates	Glycosyl compounds	319.042	NA	4.30435	1	map00760 Nicotinate and nicotinamide metabolism; map01100 Metabolic pathways;
4.30_319.0420m/z	1.4565	0.000429504	1.38123	H:CK	C10107	C10107	C15H10O8	M+H	35.9	0	-8.97987	89.4639	Myricetin; 3,5,7,3',4',5'-Hexahydroxyflavone;	Phenylpropanoids and polyketides	Flavonoids	Flavones	319.042	NA	4.30435	1	map00941 Flavonoid biosynthesis; map00944 Flavone and flavonol biosynthesis; map01110 Biosynthesis of secondary metabolites;
4.33_247.1042n	0.774204	0.0168046	1.221	H:CK	C01594	C01594	C10H17NO6	M+H, M+NH4	38.2	23.4	-5.76919	73.9318	Linamarin; Phaseolunatin;	Organic oxygen compounds	Organooxygen compounds	Carbohydrates and carbohydrate conjugates	265.154	247.104	4.33292	1	map00460 Cyanoamino acid metabolism; map01110 Biosynthesis of secondary metabolites;
4.35_395.1926m/z	0.698442	0.000485023	1.64583	H:CK	C21519	C21519	C18H23N3O6	M+NH4	27.4	6.61	0.270719	30.8672	Imidaprilat;	Organic acids and derivatives	Carboxylic acids and derivatives	Amino acids, peptides, and analogues	395.193	NA	4.3472	1	NULL
4.36_123.0445m/z	1.68936	0.00206048	1.85691	H:CK	C06178	C06178	C5H10N+	M+K	34.6	0	-0.231162	73.516	1-Methylpyrrolinium; 1-Methyl-Delta(1)-pyrrolinium;	Organoheterocyclic compounds	Pyrrolines	null	123.044	NA	4.36148	1	map00760 Nicotinate and nicotinamide metabolism; map00960 Tropane, piperidine and pyridine alkaloid biosynthesis; map01060 Biosynthesis of plant secondary metabolites; map01064 Biosynthesis of alkaloids derived from ornithine, lysine and nicotinic acid; map01100 Metabolic pathways; map01110 Biosynthesis of secondary metabolites;
4.36_123.0445m/z	1.68936	0.00206048	1.85691	H:CK	C00633	C00633	C7H6O2	M+H	34.1	0	3.33593	74.5139	4-Hydroxybenzaldehyde; p-Hydroxybenzaldehyde;	Organic oxygen compounds	Organooxygen compounds	Carbonyl compounds	123.044	NA	4.36148	1	map00363 Bisphenol degradation; map00623 Toluene degradation; map00627 Aminobenzoate degradation; map01061 Biosynthesis of phenylpropanoids; map01100 Metabolic pathways; map01120 Microbial metabolism in diverse environments;
4.36_123.0445m/z	1.68936	0.00206048	1.85691	H:CK	C20362	C20362	C7H8O3	M+H-H2O	34.2	0	2.9069	74.4478	Ethyl maltol;	Organoheterocyclic compounds	Pyrans	Pyranones and derivatives	123.044	NA	4.36148	1	NULL
4.36_123.0445m/z	1.68936	0.00206048	1.85691	H:CK	C06202	C06202	C7H6O2	M+H	34.1	0	3.33593	74.5139	Salicylaldehyde; o-Hydroxybenzaldehyde; 2-Hydroxybenzaldehyde;	Benzenoids	Benzene and substituted derivatives	Benzaldehydes	123.044	NA	4.36148	1	map00626 Naphthalene degradation; map01061 Biosynthesis of phenylpropanoids; map01100 Metabolic pathways; map01120 Microbial metabolism in diverse environments; map01220 Degradation of aromatic compounds;
4.36_123.0445m/z	1.68936	0.00206048	1.85691	H:CK	C00539	C00539	C7H6O2	M+H	34.1	0	3.33593	74.5139	Aromatic acid; Aromatic carboxylic acid;	Benzenoids	Benzene and substituted derivatives	Benzoic acids and derivatives	123.044	NA	4.36148	1	NULL
4.36_305.1085m/z	0.594092	0.000857079	1.79859	H:CK	C14324	C14324	C12H21N2O3PS	M+H	37.1	0	0.533731	86.2239	Diazinon;	Organic acids and derivatives	Organic thiophosphoric acids and derivatives	Thiophosphoric acid esters	305.108	NA	4.36148	1	NULL
4.36_309.0402m/z	2.71194	0.000432488	2.61154	H:CK	C07359	C07359	C15H11ClN2O2	M+Na	36	0	0.321287	80.5231	Oxazepam;	Organoheterocyclic compounds	Benzodiazepines	1,4-benzodiazepines	309.04	NA	4.36148	1	NULL
4.36_316.1847m/z	0.657677	0.000771089	1.81076	H:CK	C07172	C07172	C18H22N2S	M+NH4	38.3	0	1.77228	93.3774	Trimeprazine; Methylpromazine; Alimemazine;	Organoheterocyclic compounds	Benzothiazines	Phenothiazines	316.185	NA	4.36148	1	NULL
4.38_295.1653m/z	0.548248	0.0119765	2.0232	H:CK	C02537	C02537	C18H24O2	M+Na	40.8	12	-5.75675	98.7359	Estradiol-17alpha; 17alpha-Estradiol;	Lipids and lipid-like molecules	Steroids and steroid derivatives	Estrane steroids	295.165	NA	4.37578	1	map00140 Steroid hormone biosynthesis;
4.38_295.1653m/z	0.548248	0.0119765	2.0232	H:CK	C00951	C00951	C18H24O2	M+Na	40.8	12	-5.75675	98.7359	Estradiol-17beta; Estradiol; beta-Estradiol;	Lipids and lipid-like molecules	Steroids and steroid derivatives	Estrane steroids	295.165	NA	4.37578	1	map00140 Steroid hormone biosynthesis; map01100 Metabolic pathways; map01522 Endocrine resistance; map04714 Thermogenesis; map04913 Ovarian steroidogenesis; map04915 Estrogen signaling pathway; map04917 Prolactin signaling pathway; map04961 Endocrine and other factor-regulated calcium reabsorption; map05200 Pathways in cancer; map05215 Prostate cancer; map05224 Breast cancer; map07226 Progesteron…
4.38_520.2198n	0.62335	0.00200657	1.9236	H:CK	C07813	C07813	C28H37ClO7	M+H, M+Na	34.3	1.73	-5.7592	76.1309	Beclomethasone dipropionate; Beclometasone dipropionate;	Lipids and lipid-like molecules	Steroids and steroid derivatives	Pregnane steroids	543.245	520.22	4.37578	1	NULL
4.38_527.1876m/z	0.674028	0.0251842	1.50791	H:CK	C06902	C06902	C22H30Cl2N10	M+Na	28.2	0.0463	-9.48261	51.5355	Chlorhexidine;	Benzenoids	Benzene and substituted derivatives	Halobenzenes	527.188	NA	4.37578	1	NULL
4.38_95.0495m/z	1.76726	0.00657774	1.85764	H:CK	C15584	C15584	C6H6O	M+H	38.2	0	3.99035	95.7787	Phenol;	Benzenoids	Phenols	1-hydroxy-4-unsubstituted benzenoids	95.0495	NA	4.37578	1	NULL
4.38_95.0495m/z	1.76726	0.00657774	1.85764	H:CK	C06105	C06105	C6H8O2	M+H-H2O	38.3	0	3.34895	95.6535	Cyclohexane-1,2-dione;	Organic oxygen compounds	Organooxygen compounds	Carbonyl compounds	95.0495	NA	4.37578	1	map00930 Caprolactam degradation; map01120 Microbial metabolism in diverse environments;
4.38_95.0495m/z	1.76726	0.00657774	1.85764	H:CK	C04221	C04221	C6H8O2	M+H-H2O	38.3	0	3.34895	95.6535	trans-1,2-Dihydrobenzene-1,2-diol;	Organic oxygen compounds	Organooxygen compounds	Alcohols and polyols	95.0495	NA	4.37578	1	NULL
4.39_116.0708m/z	0.708102	0.00368018	1.70842	H:CK	C20441	C20441	C5H6O2	M+NH4	36	18.5	1.75832	63.7334	Furfuryl alcohol; 2-Furancarbinol; 2-Furanmethanol;	Organoheterocyclic compounds	Heteroaromatic compounds	null	116.071	NA	4.39007	1	map00365 Furfural degradation; map01120 Microbial metabolism in diverse environments;
4.39_116.0708m/z	0.708102	0.00368018	1.70842	H:CK	C00763	C00763	C5H9NO2	M+H	32.4	0	1.4981	63.9662	D-Proline;	Organic acids and derivatives	Carboxylic acids and derivatives	Amino acids, peptides, and analogues	116.071	NA	4.39007	1	map00330 Arginine and proline metabolism; map01100 Metabolic pathways;
4.39_116.0708m/z	0.708102	0.00368018	1.70842	H:CK	C00148	C00148	C5H9NO2	M+H	32.4	0	1.4981	63.9662	L-Proline; 2-Pyrrolidinecarboxylic acid;	Organic acids and derivatives	Carboxylic acids and derivatives	Amino acids, peptides, and analogues	116.071	NA	4.39007	1	map00330 Arginine and proline metabolism; map00332 Carbapenem biosynthesis; map00333 Prodigiosin biosynthesis; map00401 Novobiocin biosynthesis; map00404 Staurosporine biosynthesis; map00970 Aminoacyl-tRNA biosynthesis; map01100 Metabolic pathways; map01110 Biosynthesis of secondary metabolites; map01130 Biosynthesis of antibiotics; map01230 Biosynthesis of amino acids; map02010 ABC transporters;…
4.39_116.0708m/z	0.708102	0.00368018	1.70842	H:CK	C18170	C18170	C5H9NO2	M+H	37.1	23.1	1.4981	63.9662	3-Acetamidopropanal;	Organooxygen compounds	Carbonyl compounds	Aldehydes	116.071	NA	4.39007	1	NULL
4.39_203.1391m/z	0.645663	0.00422907	1.64304	H:CK	C10858	C10858	C9H15NO3	M+NH4	40.7	17.3	0.703264	87.1208	Ecgonine;	Alkaloids and derivatives	Tropane alkaloids	null	203.139	NA	4.39007	1	map00960 Tropane, piperidine and pyridine alkaloid biosynthesis;
4.39_203.1391m/z	0.645663	0.00422907	1.64304	H:CK	C12449	C12449	C9H15NO3	M+NH4	40.7	17.3	0.703264	87.1208	Pseudoecgonine;	Alkaloids and derivatives	Tropane alkaloids	null	203.139	NA	4.39007	1	map00960 Tropane, piperidine and pyridine alkaloid biosynthesis;
4.39_213.1598m/z	0.432338	1.64963e-05	2.76696	H:CK	C16836	C16836	C11H20N2O2	M+H	41.3	16.8	0.0983613	89.8498	1,4'-Bipiperidine-1'-carboxylic acid; [1,4'-Bipiperidine]-1'-carboxylic acid;	Organoheterocyclic compounds	Piperidines	Piperidinecarboxylic acids and derivatives	213.16	NA	4.39007	1	NULL
4.39_227.1754m/z	0.476144	0.00199643	2.3074	H:CK	C09691	C09691	C15H24	M+Na	40.2	11.9	-8.07142	98.1099	Isocaryophyllene;	Lipids and lipid-like molecules	Prenol lipids	Sesquiterpenoids	227.175	NA	4.39007	1	NULL
4.39_227.1754m/z	0.476144	0.00199643	2.3074	H:CK	C09629	C09629	C15H24	M+Na	40.2	11.9	-8.07142	98.1099	beta-Caryophyllene; Caryophyllene; (-)-beta-Caryophyllene;	Lipids and lipid-like molecules	Prenol lipids	Sesquiterpenoids	227.175	NA	4.39007	1	map00909 Sesquiterpenoid and triterpenoid biosynthesis; map01100 Metabolic pathways; map01110 Biosynthesis of secondary metabolites;
4.39_227.1754m/z	0.476144	0.00199643	2.3074	H:CK	C09648	C09648	C15H24	M+Na	40.2	11.9	-8.07142	98.1099	beta-Cubebene;	Lipids and lipid-like molecules	Prenol lipids	Sesquiterpenoids	227.175	NA	4.39007	1	NULL
4.39_227.1754m/z	0.476144	0.00199643	2.3074	H:CK	C11332	C11332	C12H24N2O3	M+H-H2O	48	41.4	-0.127054	98.6145	Leucyl-leucine;	Organic acids and derivatives	Carboxylic acids and derivatives	Amino acids, peptides, and analogues	227.175	NA	4.39007	1	NULL
4.39_227.1754m/z	0.476144	0.00199643	2.3074	H:CK	C09666	C09666	C15H24	M+Na	40.2	12	-8.07142	98.1099	beta-Farnesene; (E)-beta-Farnesene;	Lipids and lipid-like molecules	Prenol lipids	Sesquiterpenoids	227.175	NA	4.39007	1	map00909 Sesquiterpenoid and triterpenoid biosynthesis;
4.39_227.1754m/z	0.476144	0.00199643	2.3074	H:CK	C19748	C19748	C15H24	M+Na	40.2	12	-8.07142	98.1099	(E)-gamma-Bisabolene;	Lipids and lipid-like molecules	Prenol lipids	Sesquiterpenoids	227.175	NA	4.39007	1	map00909 Sesquiterpenoid and triterpenoid biosynthesis;
4.39_227.1754m/z	0.476144	0.00199643	2.3074	H:CK	C09665	C09665	C15H24	M+Na	40.2	12	-8.07142	98.1099	alpha-Farnesene; (3E,6E)-alpha-Farnesene;	Lipids and lipid-like molecules	Prenol lipids	Sesquiterpenoids	227.175	NA	4.39007	1	map00909 Sesquiterpenoid and triterpenoid biosynthesis; map01110 Biosynthesis of secondary metabolites;
4.39_227.1754m/z	0.476144	0.00199643	2.3074	H:CK	C06394	C06394	C15H24	M+Na	40.1	11.4	-8.07142	98.1099	delta-Cadinene; (+)-delta-Cadinene;	Lipids and lipid-like molecules	Prenol lipids	Sesquiterpenoids	227.175	NA	4.39007	1	map00909 Sesquiterpenoid and triterpenoid biosynthesis; map01062 Biosynthesis of terpenoids and steroids; map01100 Metabolic pathways; map01110 Biosynthesis of secondary metabolites;
4.39_227.1754m/z	0.476144	0.00199643	2.3074	H:CK	C20173	C20173	C15H24	M+Na	40.1	11.4	-8.07142	98.1099	(+)-gamma-Cadinene;	Lipids and lipid-like molecules	Prenol lipids	Sesquiterpenoids	227.175	NA	4.39007	1	NULL
4.39_227.1754m/z	0.476144	0.00199643	2.3074	H:CK	C20162	C20162	C15H24	M+Na	40.2	11.9	-8.07142	98.1099	Viridiflorene;	Lipids and lipid-like molecules	Prenol lipids	Sesquiterpenoids	227.175	NA	4.39007	1	NULL
4.39_227.1754m/z	0.476144	0.00199643	2.3074	H:CK	C17505	C17505	C15H24	M+Na	40.2	11.9	-8.07142	98.1099	Cyperene; (-)-Cyperene;	Lipids and lipid-like molecules	Prenol lipids	Sesquiterpenoids	227.175	NA	4.39007	1	NULL
4.39_227.1754m/z	0.476144	0.00199643	2.3074	H:CK	C17094	C17094	C15H24	M+Na	40.1	11.4	-8.07142	98.1099	beta-Elemene;	Lipids and lipid-like molecules	Prenol lipids	Sesquiterpenoids	227.175	NA	4.39007	1	NULL
4.39_227.1754m/z	0.476144	0.00199643	2.3074	H:CK	C16815	C16815	C15H24	M+Na	40.1	11.4	-8.07142	98.1099	alpha-Cadinene;	Lipids and lipid-like molecules	Prenol lipids	Sesquiterpenoids	227.175	NA	4.39007	1	NULL
4.39_395.0876m/z	1.91708	0.0109236	1.92306	H:CK	C01590	C01590	C20H20O6	M+K	36.5	1.57	-4.4446	86.1925	Kievitone;	Phenylpropanoids and polyketides	Isoflavonoids	Isoflavans	395.088	NA	4.39007	1	NULL
4.39_596.2913m/z	0.672364	0.0461468	1.48499	H:CK	C06541	C06541	C32H38N2O8	M+NH4	30.9	0.36	-9.29767	64.413	Deserpidine;	Alkaloids and derivatives	Yohimbine alkaloids	null	596.291	NA	4.39007	1	NULL
4.42_245.1856m/z	0.5577	0.00185018	1.88552	H:CK	C21695	C21695	C15H26O	M+Na	39	11.2	-8.87165	93.6735	tau-Cadinol; 10beta-Cadin-4-en-10-ol;	Lipids and lipid-like molecules	Prenol lipids	Sesquiterpenoids	245.186	NA	4.41863	1	NULL
4.42_245.1856m/z	0.5577	0.00185018	1.88552	H:CK	C03220	C03220	C15H26O	M+Na	38.1	6.67	-8.87165	93.6735	(2Z,6E)-Farnesol; 2-cis,6-trans-Farnesol;	Lipids and lipid-like molecules	Prenol lipids	Sesquiterpenoids	245.186	NA	4.41863	1	map00909 Sesquiterpenoid and triterpenoid biosynthesis; map01110 Biosynthesis of secondary metabolites;
4.42_245.1856m/z	0.5577	0.00185018	1.88552	H:CK	C06081	C06081	C10H18O.[C5H8]n	M+Na	19.4	6.67	-8.87165	NA	Polyprenol;	Lipids and lipid-like molecules	Prenol lipids	Sesquiterpenoids	245.186	NA	4.41863	1	map01062 Biosynthesis of terpenoids and steroids;
4.42_245.1856m/z	0.5577	0.00185018	1.88552	H:CK	C11332	C11332	C12H24N2O3	M+H	39.7	4.63	-1.45059	95.5242	Leucyl-leucine;	Organic acids and derivatives	Carboxylic acids and derivatives	Amino acids, peptides, and analogues	245.186	NA	4.41863	1	NULL
4.43_522.2880m/z	0.587821	0.000647641	1.81386	H:CK	C05465	C05465	C26H45NO6S	M+Na	37.7	3.6	4.02457	89.6153	Taurochenodeoxycholate; Taurochenodeoxycholic acid; Chenodeoxycholoyltaurine;	Lipids and lipid-like molecules	Steroids and steroid derivatives	Bile acids, alcohols and derivatives	522.288	NA	4.43292	1	map00120 Primary bile acid biosynthesis; map00121 Secondary bile acid biosynthesis; map04976 Bile secretion; map04979 Cholesterol metabolism;
4.45_342.2043m/z	0.729533	0.0105662	1.46161	H:CK	C20265	C20265	C16H16O3.[C5H8]n	M+NH4	18.6	0	-6.29007	NA	2,3-Epoxymenaquinone; Vitamin K2 2,3-epoxide;	Lipids and lipid-like molecules	Prenol lipids	Quinone and hydroquinone lipids	342.204	NA	4.4472	1	map00130 Ubiquinone and other terpenoid-quinone biosynthesis; map01100 Metabolic pathways; map01110 Biosynthesis of secondary metabolites;
4.45_342.2043m/z	0.729533	0.0105662	1.46161	H:CK	C07381	C07381	C21H27NO3	M+H	34.2	0	-5.9762	77.9948	Propafenone;	Phenylpropanoids and polyketides	Linear 1,3-diarylpropanoids	null	342.204	NA	4.4472	1	NULL
4.45_457.1039m/z	2.06848	0.0485493	1.79955	H:CK	C17867	C17867	C25H22O6	M+K	41.9	22.9	-2.08444	88.8567	Cyclomorusin;	Phenylpropanoids and polyketides	Flavonoids	Pyranoflavonoids	457.104	NA	4.4472	1	NULL
4.47_215.1397m/z	0.537499	0.00113453	1.94918	H:CK	C12287	C12287	C13H20O	M+Na	37.7	0	-5.05078	94.4913	beta-Ionone; trans-beta-Ionone;	Lipids and lipid-like molecules	Prenol lipids	Sesquiterpenoids	215.14	NA	4.46507	1	NULL
4.47_215.1397m/z	0.537499	0.00113453	1.94918	H:CK	C12286	C12286	C13H20O	M+Na	37.7	0	-5.05078	94.4913	alpha-Ionone;	Lipids and lipid-like molecules	Prenol lipids	Sesquiterpenoids	215.14	NA	4.46507	1	NULL
4.47_215.1397m/z	0.537499	0.00113453	1.94918	H:CK	C21521	C21521	C10H15NO3	M+NH4	42.6	20	3.28024	96.8408	Deglymidodrine; Desglymidodrine; DMAE; 2-Amino-1-(2,5-dimethoxyphenyl)ethanol;	Benzenoids	Benzene and substituted derivatives	Methoxybenzenes	215.14	NA	4.46507	1	NULL
4.47_215.1397m/z	0.537499	0.00113453	1.94918	H:CK	C05588	C05588	C10H15NO3	M+NH4	38.6	0	3.28024	96.8408	L-Metanephrine;	Benzenoids	Benzene and substituted derivatives	Phenols	215.14	NA	4.46507	1	map00350 Tyrosine metabolism; map01100 Metabolic pathways;
4.48_192.0650m/z	1.45969	0.0389995	1.33833	H:CK	C16596	C16596	C10H9NO3	M+H	32.8	13.7	-2.48082	53.3116	5-Phenyl-1,3-oxazinane-2,4-dione;	Benzenoids	Benzene and substituted derivatives	null	192.065	NA	4.48222	1	map00982 Drug metabolism - cytochrome P450;
4.48_192.0650m/z	1.45969	0.0389995	1.33833	H:CK	C16591	C16591	C10H11NO4	M+H-H2O	34.3	21.2	-2.26711	53.256	3-Carbamoyl-2-phenylpropionic acid;	Benzenoids	Benzene and substituted derivatives	null	192.065	NA	4.48222	1	map00982 Drug metabolism - cytochrome P450;
4.48_192.0650m/z	1.45969	0.0389995	1.33833	H:CK	C05596	C05596	C10H11NO4	M+H-H2O	30.1	0	-2.26711	53.256	p-Hydroxyphenylacetylglycine; 4-Hydroxyphenylacetylglycine;	Organic acids and derivatives	Carboxylic acids and derivatives	Amino acids, peptides, and analogues	192.065	NA	4.48222	1	map00350 Tyrosine metabolism;
4.48_192.0650m/z	1.45969	0.0389995	1.33833	H:CK	C05635	C05635	C10H9NO3	M+H	35.5	26.9	-2.48082	53.3116	5-Hydroxyindoleacetate;	Organoheterocyclic compounds	Indoles and derivatives	Indolyl carboxylic acids and derivatives	192.065	NA	4.48222	1	map00380 Tryptophan metabolism; map01100 Metabolic pathways; map04726 Serotonergic synapse;
4.48_192.0650m/z	1.45969	0.0389995	1.33833	H:CK	C03840	C03840	C10H6O3	M+NH4	32.9	14.5	-2.72352	53.1246	Juglone; 5-Hydroxy-1,4-naphthoquinone;	Benzenoids	Naphthalenes	Naphthoquinones	192.065	NA	4.48222	1	NULL
4.50_272.1611m/z	0.416331	0.000906913	2.86041	H:CK	C07890	C07890	C12H18N2O4	M+NH4	36	0	2.46917	82.919	Midodrine;	Benzenoids	Benzene and substituted derivatives	Methoxybenzenes	272.161	NA	4.4965	1	NULL
4.50_337.0576m/z	0.670216	0.00134535	1.63471	H:CK	C01185	C01185	C11H15NO9P+	M+H	32.5	4.73	5.49767	63.895	Nicotinate D-ribonucleotide; beta-Nicotinate D-ribonucleotide; Nicotinate ribonucleotide; Nicotinic acid ribonucleotide;	Organooxygen compounds	Carbohydrates and carbohydrate conjugates	Glycosyl compounds	337.058	NA	4.4965	1	map00760 Nicotinate and nicotinamide metabolism; map01100 Metabolic pathways;
4.50_337.0576m/z	0.670216	0.00134535	1.63471	H:CK	C05847	C05847	C5H12O7P2.[C5H8]n	M+Na	19.9	0	-0.255713	NA	all-trans-Polyprenyl diphosphate; Polyisopentenylpyrophosphate; Polyisopentenyldiphosphate; trans-Polyisopentenyldiphosphate; Polyprenyl diphosphate;	Lipids and lipid-like molecules	Prenol lipids	Isoprenoid phosphates	337.058	NA	4.4965	1	map00130 Ubiquinone and other terpenoid-quinone biosynthesis; map01110 Biosynthesis of secondary metabolites;
4.50_347.1738m/z	0.788597	0.0336048	1.0717	H:CK	C07415	C07415	C19H20FNO3	M+NH4	35.9	0.947	-8.47786	88.0454	Paroxetine;	Organoheterocyclic compounds	Piperidines	Phenylpiperidines	347.174	NA	4.4965	1	NULL
4.50_541.2536m/z	0.745094	0.0153675	1.34228	H:CK	C06834	C06834	C33H35FN2O5	M+H-H2O	35.1	0.292	6.95245	83.0035	Atorvastatin;	Organoheterocyclic compounds	Pyrroles	Substituted pyrroles	541.254	NA	4.4965	1	NULL
4.51_175.0391m/z	1.35971	0.00156541	1.3941	H:CK	C01752	C01752	C10H8O4	M+H-H2O	41.2	17.6	0.633487	88.9084	Scopoletin; 7-Hydroxy-6-methoxy-2H-chromen-2-one;	Phenylpropanoids and polyketides	Coumarins and derivatives	Hydroxycoumarins	175.039	NA	4.5108	1	map00940 Phenylpropanoid biosynthesis; map01061 Biosynthesis of phenylpropanoids; map01110 Biosynthesis of secondary metabolites;
4.51_175.0391m/z	1.35971	0.00156541	1.3941	H:CK	C05650	C05650	C6H8N4	M+K	35.8	0	7.62657	87.3294	Tetrahydropteridine; 5,6,7,8-Tetrahydropteridine;	Organoheterocyclic compounds	Pteridines and derivatives	null	175.039	NA	4.5108	1	NULL
4.51_175.0391m/z	1.35971	0.00156541	1.3941	H:CK	C18079	C18079	C10H8O4	M+H-H2O	41.2	17.6	0.633487	88.9084	Isoscopoletin;	Phenylpropanoids and polyketides	Coumarins and derivatives	Hydroxycoumarins	175.039	NA	4.5108	1	NULL
4.51_175.0391m/z	1.35971	0.00156541	1.3941	H:CK	C03840	C03840	C10H6O3	M+H	37.6	0	0.699056	89.0872	Juglone; 5-Hydroxy-1,4-naphthoquinone;	Benzenoids	Naphthalenes	Naphthoquinones	175.039	NA	4.5108	1	NULL
4.51_224.0686n	1.65826	0.00388669	1.79175	H:CK	C00482	C00482	C11H12O5	M+H-H2O, M+H	38.9	0	0.749123	95.4049	Sinapate; Sinapic acid; 3,5-Dimethoxy-4-hydroxycinnamic acid;	Phenylpropanoids and polyketides	Cinnamic acids and derivatives	Hydroxycinnamic acids and derivatives	207.065	224.069	4.5108	1	map00940 Phenylpropanoid biosynthesis; map01061 Biosynthesis of phenylpropanoids; map01100 Metabolic pathways; map01110 Biosynthesis of secondary metabolites;
4.51_224.0686n	1.65826	0.00388669	1.79175	H:CK	C20654	C20654	C11H12O5	M+H-H2O, M+H	38.9	0	0.749123	95.4049	3-Benzylmalic acid; 3-Benzylmalate;	Phenylpropanoids and polyketides	Phenylpropanoic acids	null	207.065	224.069	4.5108	1	map00400 Phenylalanine, tyrosine and tryptophan biosynthesis; map01210 2-Oxocarboxylic acid metabolism;
4.54_270.1483m/z	0.618364	0.0203054	1.82485	H:CK	C07239	C07239	C17H21NO3	M+H-H2O	37.7	0	-1.96176	90.6181	Ritodrine;	Benzenoids	Benzene and substituted derivatives	Phenethylamines	270.148	NA	4.53937	1	NULL
4.54_270.1483m/z	0.618364	0.0203054	1.82485	H:CK	C06991	C06991	C17H21NO3	M+H-H2O	37.9	1.21	-1.96176	90.6181	Etodolac;	Organoheterocyclic compounds	Indoles and derivatives	Indolyl carboxylic acids and derivatives	270.148	NA	4.53937	1	NULL
4.54_270.1483m/z	0.618364	0.0203054	1.82485	H:CK	C06952	C06952	C10H16N6S	M+NH4	37.2	0	-4.9545	91.8314	Cimetidine;	Organoheterocyclic compounds	Azoles	Imidazoles	270.148	NA	4.53937	1	NULL
4.54_270.1483m/z	0.618364	0.0203054	1.82485	H:CK	C07128	C07128	C15H21NO2	M+Na	36.9	0	7.45423	92.8083	Meperidine; Pethidine;	Organoheterocyclic compounds	Piperidines	Phenylpiperidines	270.148	NA	4.53937	1	NULL
4.54_270.1483m/z	0.618364	0.0203054	1.82485	H:CK	C11782	C11782	C17H21NO3	M+H-H2O	37.7	0	-1.96176	90.6181	Dihydromorphine;	Alkaloids and derivatives	Morphinans	null	270.148	NA	4.53937	1	NULL
4.54_270.1483m/z	0.618364	0.0203054	1.82485	H:CK	C08526	C08526	C17H21NO3	M+H-H2O	37.7	0	-1.96176	90.6181	Galanthamine; Galantamine;	Alkaloids and derivatives	Amaryllidaceae alkaloids	Galanthamine-type amaryllidaceae alkaloids	270.148	NA	4.53937	1	map00950 Isoquinoline alkaloid biosynthesis; map01063 Biosynthesis of alkaloids derived from shikimate pathway; map01110 Biosynthesis of secondary metabolites;
4.54_270.1483m/z	0.618364	0.0203054	1.82485	H:CK	C11792	C11792	C15H21NO2	M+Na	36.9	0	7.45423	92.8083	Ketobemidone;	Organoheterocyclic compounds	Piperidines	Phenylpiperidines	270.148	NA	4.53937	1	NULL
4.55_189.0159m/z	1.38017	0.0393993	1.16217	H:CK	C06337	C06337	C8H6O4	M+Na	38	0	0.485624	90.5235	Terephthalate; Terephthalic acid; 1,4-Benzenedicarboxylic acid;	Benzenoids	Benzene and substituted derivatives	Benzoic acids and derivatives	189.016	NA	4.55365	1	map00624 Polycyclic aromatic hydrocarbon degradation; map00627 Aminobenzoate degradation; map01100 Metabolic pathways; map01120 Microbial metabolism in diverse environments; map01220 Degradation of aromatic compounds;
4.55_189.0159m/z	1.38017	0.0393993	1.16217	H:CK	C00310	C00310	C5H10O5	M+K	37.5	0	-0.476641	87.9011	D-Xylulose; D-threo-Pentulose; D-Lyxulose;	Organic oxygen compounds	Organooxygen compounds	Carbohydrates and carbohydrate conjugates	189.016	NA	4.55365	1	map00040 Pentose and glucuronate interconversions; map01100 Metabolic pathways;
4.55_189.0159m/z	1.38017	0.0393993	1.16217	H:CK	C08373	C08373	C6H14S2	M+K	35.3	0	-6.2681	83.6647	Dipropyl disulfide; n-Propyl disulfide;	Organosulfur compounds	Organic disulfides	Dialkyldisulfides	189.016	NA	4.55365	1	NULL
4.55_189.0159m/z	1.38017	0.0393993	1.16217	H:CK	C01606	C01606	C8H6O4	M+Na	38	0	0.485624	90.5235	Phthalate; o-Phthalic acid; 1,2-Benzenedicarboxylic acid;	Benzenoids	Benzene and substituted derivatives	Benzoic acids and derivatives	189.016	NA	4.55365	1	map00624 Polycyclic aromatic hydrocarbon degradation; map01100 Metabolic pathways; map01120 Microbial metabolism in diverse environments; map01220 Degradation of aromatic compounds; map02010 ABC transporters;
4.55_189.0159m/z	1.38017	0.0393993	1.16217	H:CK	C00259	C00259	C5H10O5	M+K	37.5	0	-0.476641	87.9011	L-Arabinose; L-Arabinopyranose;	Organic oxygen compounds	Organooxygen compounds	Carbohydrates and carbohydrate conjugates	189.016	NA	4.55365	1	map00040 Pentose and glucuronate interconversions; map00053 Ascorbate and aldarate metabolism; map00520 Amino sugar and nucleotide sugar metabolism; map01100 Metabolic pathways; map02010 ABC transporters;
4.55_189.0159m/z	1.38017	0.0393993	1.16217	H:CK	C20569	C20569	C5H10O5	M+K	37.5	0	-0.476641	87.9011	beta-L-Arabinofuranose;	Organic oxygen compounds	Organooxygen compounds	Carbohydrates and carbohydrate conjugates	189.016	NA	4.55365	1	NULL
4.55_189.0159m/z	1.38017	0.0393993	1.16217	H:CK	C00181	C00181	C5H10O5	M+K	37.5	0	-0.476641	87.9011	D-Xylose; Wood sugar;	Organic oxygen compounds	Organooxygen compounds	Carbohydrates and carbohydrate conjugates	189.016	NA	4.55365	1	map00040 Pentose and glucuronate interconversions; map00520 Amino sugar and nucleotide sugar metabolism; map01100 Metabolic pathways; map02010 ABC transporters;
4.55_189.0159m/z	1.38017	0.0393993	1.16217	H:CK	C06115	C06115	C5H10O5	M+K	37.5	0	-0.476641	87.9011	L-Arabinofuranose;	Organic oxygen compounds	Organooxygen compounds	Carbohydrates and carbohydrate conjugates	189.016	NA	4.55365	1	NULL
4.55_189.0159m/z	1.38017	0.0393993	1.16217	H:CK	C00121	C00121	C5H10O5	M+K	37.5	0	-0.476641	87.9011	D-Ribose;	Organic oxygen compounds	Organooxygen compounds	Carbohydrates and carbohydrate conjugates	189.016	NA	4.55365	1	map00030 Pentose phosphate pathway; map02010 ABC transporters; map02030 Bacterial chemotaxis;
4.55_332.2174m/z	0.454471	0.00165223	2.58861	H:CK	C07425	C07425	C19H26N2S	M+NH4	37.1	0.829	6.20259	91.8904	Pergolide;	Organoheterocyclic compounds	Quinolines and derivatives	Indoloquinolines	332.217	NA	4.55365	1	NULL
4.55_601.2576m/z	0.767772	0.021662	1.35194	H:CK	C06541	C06541	C32H38N2O8	M+Na	34	0	9.60365	80.5098	Deserpidine;	Alkaloids and derivatives	Yohimbine alkaloids	null	601.258	NA	4.55365	1	NULL
4.57_201.1232m/z	0.650058	0.00266935	1.81715	H:CK	C00788	C00788	C9H13NO3	M+NH4	44.2	26.8	-0.919281	95.3897	L-Adrenaline; (R)-(-)-Adrenaline; (R)-(-)-Epinephrine; (R)-(-)-Epirenamine; (R)-(-)-Adnephrine; 4-[(1R)-1-Hydroxy-2-(methylamino)ethyl]-1,2-benzenediol;	Benzenoids	Phenols	Benzenediols	201.123	NA	4.56793	1	map00350 Tyrosine metabolism; map01100 Metabolic pathways; map02020 Two-component system; map02024 Quorum sensing; map04024 cAMP signaling pathway; map04080 Neuroactive ligand-receptor interaction; map04261 Adrenergic signaling in cardiomyocytes; map04923 Regulation of lipolysis in adipocytes; map04924 Renin secretion;
4.57_201.1232m/z	0.650058	0.00266935	1.81715	H:CK	C11768	C11768	C9H13NO3	M+NH4	44.2	26.8	-0.919281	95.3897	Levonordefrin; alpha-Methylnoradrenaline;	Benzenoids	Benzene and substituted derivatives	Phenylpropanes	201.123	NA	4.56793	1	NULL
4.57_201.1232m/z	0.650058	0.00266935	1.81715	H:CK	C17925	C17925	C9H13NO3	M+NH4	44.2	26.8	-0.919281	95.3897	Nordephrine; alpha-Methylnorepinephrine; alpha-Methylnoradrenaline;	Benzenoids	Benzene and substituted derivatives	Phenylpropanes	201.123	NA	4.56793	1	NULL
4.57_245.1859m/z	0.550264	0.00856593	2.08933	H:CK	C03220	C03220	C15H26O	M+Na	37.8	0	-7.51976	97.4759	(2Z,6E)-Farnesol; 2-cis,6-trans-Farnesol;	Lipids and lipid-like molecules	Prenol lipids	Sesquiterpenoids	245.186	NA	4.56793	1	map00909 Sesquiterpenoid and triterpenoid biosynthesis; map01110 Biosynthesis of secondary metabolites;
4.57_245.1859m/z	0.550264	0.00856593	2.08933	H:CK	C11332	C11332	C12H24N2O3	M+H	44	20.7	-0.220394	99.4018	Leucyl-leucine;	Organic acids and derivatives	Carboxylic acids and derivatives	Amino acids, peptides, and analogues	245.186	NA	4.56793	1	NULL
4.57_245.1859m/z	0.550264	0.00856593	2.08933	H:CK	C06081	C06081	C10H18O.[C5H8]n	M+Na	18.3	0	-7.51976	NA	Polyprenol;	Lipids and lipid-like molecules	Prenol lipids	Sesquiterpenoids	245.186	NA	4.56793	1	map01062 Biosynthesis of terpenoids and steroids;
4.57_245.1859m/z	0.550264	0.00856593	2.08933	H:CK	C21695	C21695	C15H26O	M+Na	37.8	0	-7.51976	97.4759	tau-Cadinol; 10beta-Cadin-4-en-10-ol;	Lipids and lipid-like molecules	Prenol lipids	Sesquiterpenoids	245.186	NA	4.56793	1	NULL
4.57_341.0713m/z	0.780068	0.0195047	1.15482	H:CK	C19174	C19174	C24H14	M+K	38.3	0	-4.61487	96.8609	Dibenzo[a,l]pyrene; Dibenzo[def,p]chrysene; 1,2,9,10-Dibenzopyrene;	Benzenoids	Pyrenes	Benzopyrenes	341.071	NA	4.56793	1	NULL
4.58_171.1130m/z	0.753229	0.00625055	1.43123	H:CK	C02727	C02727	C8H16N2O3	M+H-H2O	45.9	55.3	1.14913	75.7529	N6-Acetyl-L-lysine;	Organic acids and derivatives	Carboxylic acids and derivatives	Amino acids, peptides, and analogues	171.113	NA	4.58222	1	map00310 Lysine degradation;
4.58_171.1130m/z	0.753229	0.00625055	1.43123	H:CK	C16666	C16666	C8H11NO2	M+NH4	39.5	24	1.41217	75.2676	Vanillylamine;	Benzenoids	Phenols	Methoxyphenols	171.113	NA	4.58222	1	map00360 Phenylalanine metabolism; map01063 Biosynthesis of alkaloids derived from shikimate pathway; map01100 Metabolic pathways; map01110 Biosynthesis of secondary metabolites;
4.58_171.1130m/z	0.753229	0.00625055	1.43123	H:CK	C02155	C02155	C8H16N2O3	M+H-H2O	39.2	21.9	1.14913	75.7529	Glycyl-leucine; Glycyl-L-leucine;	Organic acids and derivatives	Carboxylic acids and derivatives	Amino acids, peptides, and analogues	171.113	NA	4.58222	1	NULL
4.58_171.1130m/z	0.753229	0.00625055	1.43123	H:CK	C03758	C03758	C8H11NO2	M+NH4	40.3	27.7	1.41217	75.2676	Dopamine; 4-(2-Aminoethyl)-1,2-benzenediol; 4-(2-Aminoethyl)benzene-1,2-diol; 3,4-Dihydroxyphenethylamine; 2-(3,4-Dihydroxyphenyl)ethylamine;	Benzenoids	Phenols	Benzenediols	171.113	NA	4.58222	1	map00350 Tyrosine metabolism; map00950 Isoquinoline alkaloid biosynthesis; map00965 Betalain biosynthesis; map01060 Biosynthesis of plant secondary metabolites; map01063 Biosynthesis of alkaloids derived from shikimate pathway; map01100 Metabolic pathways; map01110 Biosynthesis of secondary metabolites; map04024 cAMP signaling pathway; map04080 Neuroactive ligand-receptor interaction; map04540 Ga…
4.58_171.1130m/z	0.753229	0.00625055	1.43123	H:CK	C04227	C04227	C8H11NO2	M+NH4	40.4	28.5	1.41217	75.2676	Octopamine; 1-(4-Hydroxyphenyl)-2-aminoethanol; p-Hydroxyphenylethanolamine;	Benzenoids	Phenols	1-hydroxy-2-unsubstituted benzenoids	171.113	NA	4.58222	1	map04080 Neuroactive ligand-receptor interaction;
4.58_472.0998m/z	1.45822	0.00883767	1.51701	H:CK	C08647	C08647	C21H21O11+	M+Na	29.8	0	4.81708	54.5952	Cyanidin 3-O-galactoside; Cyanidin 3-O-beta-D-galactoside;	Phenylpropanoids and polyketides	Flavonoids	Flavonoid glycosides	472.1	NA	4.58222	1	NULL
4.58_472.0998m/z	1.45822	0.00883767	1.51701	H:CK	C08604	C08604	C21H21O11+	M+Na	29.8	0	4.81708	54.5952	Chrysanthemin; Cyanidin 3-O-glucoside; Cyanidin 3-O-beta-D-glucoside;	Phenylpropanoids and polyketides	Flavonoids	Flavonoid glycosides	472.1	NA	4.58222	1	map00942 Anthocyanin biosynthesis;
4.61_380.2210m/z	0.709653	3.94768e-05	1.66637	H:CK	C07360	C07360	C22H31NO3	M+Na	39.3	14	3.88355	87.2659	Oxybutynin;	Benzenoids	Benzene and substituted derivatives	null	380.221	NA	4.6108	1	NULL
4.63_193.0860m/z	1.40059	0.022389	1.40365	H:CK	C02325	C02325	C11H14O4	M+H-H2O	40.8	8.75	0.14949	95.5302	Sinapyl alcohol; Sinapoyl alcohol;	Benzenoids	Phenols	Methoxyphenols	193.086	NA	4.62508	1	map00940 Phenylpropanoid biosynthesis; map01061 Biosynthesis of phenylpropanoids; map01100 Metabolic pathways; map01110 Biosynthesis of secondary metabolites;
4.63_193.0860m/z	1.40059	0.022389	1.40365	H:CK	C10480	C10480	C11H12O3	M+H	40.2	5.5	0.163516	95.7521	Myristicin;	Organoheterocyclic compounds	Benzodioxoles	null	193.086	NA	4.62508	1	NULL
4.63_193.0860m/z	1.40059	0.022389	1.40365	H:CK	C07350	C07350	C11H14O4	M+H-H2O	40.8	8.8	0.14949	95.5302	Phlorisovalerophenone; 3-Methyl-1-(2,4,6-trihydroxyphenyl)butan-1-one;	Benzenoids	Benzene and substituted derivatives	Phenols and derivatives	193.086	NA	4.62508	1	NULL
4.63_352.1870m/z	0.422486	4.24522e-05	2.50896	H:CK	C12580	C12580	C20H27NO3	M+Na	39.5	8.74	-3.86233	93.4582	Trilostane;	Lipids and lipid-like molecules	Steroids and steroid derivatives	Estrane steroids	352.187	NA	4.62508	1	NULL
4.64_133.0651m/z	1.27747	0.0133091	1.23168	H:CK	C01963	C01963	C9H10O2	M+H-H2O	42.7	24.6	2.07822	91.4416	Tolylacetate; p-Cresyl acetate; p-Tolyacetate;	Benzenoids	Phenol esters	null	133.065	NA	4.63937	1	NULL
4.64_133.0651m/z	1.27747	0.0133091	1.23168	H:CK	C17883	C17883	C9H10O2	M+H-H2O	46	40.8	2.07822	91.4416	4-Vinylguaiacol;	Benzenoids	Phenols	Methoxyphenols	133.065	NA	4.63937	1	NULL
4.64_133.0651m/z	1.27747	0.0133091	1.23168	H:CK	C05629	C05629	C9H10O2	M+H-H2O	42.7	24.6	2.07822	91.4416	Phenylpropanoate; 3-Phenyl-propionic acid; 3-Phenylpropanoic acid; 3-Phenylpropionic acid;	Phenylpropanoids and polyketides	Phenylpropanoic acids	null	133.065	NA	4.63937	1	map00360 Phenylalanine metabolism; map01120 Microbial metabolism in diverse environments; map01220 Degradation of aromatic compounds;
4.64_133.0651m/z	1.27747	0.0133091	1.23168	H:CK	C01504	C01504	C9H8O	M+H	42.6	24.3	2.36167	91.2165	Indanone; Hydrindone; 1-Indanone; 1H-Inden-1-one, 2,3-dihydro-;	Benzenoids	Indanes	Indanones	133.065	NA	4.63937	1	map00624 Polycyclic aromatic hydrocarbon degradation; map01120 Microbial metabolism in diverse environments;
4.64_133.0651m/z	1.27747	0.0133091	1.23168	H:CK	C15513	C15513	C9H10O2	M+H-H2O	42.7	24.6	2.07822	91.4416	Benzyl acetate;	Benzenoids	Benzene and substituted derivatives	Benzyloxycarbonyls	133.065	NA	4.63937	1	NULL
4.64_133.0651m/z	1.27747	0.0133091	1.23168	H:CK	C02646	C02646	C9H10O2	M+H-H2O	42.3	22.8	2.07822	91.4416	4-Coumaryl alcohol; 4-Hydroxycinnamyl alcohol; p-Coumaryl alcohol;	Phenylpropanoids and polyketides	Cinnamyl alcohols	null	133.065	NA	4.63937	1	map00940 Phenylpropanoid biosynthesis; map01061 Biosynthesis of phenylpropanoids; map01100 Metabolic pathways; map01110 Biosynthesis of secondary metabolites;
4.64_133.0651m/z	1.27747	0.0133091	1.23168	H:CK	C16592	C16592	C9H8O	M+H	42.5	24.3	2.36167	91.2165	Atropaldehyde; 2-Phenylpropenal;	Benzenoids	Benzene and substituted derivatives	Phenylacetaldehydes	133.065	NA	4.63937	1	map00982 Drug metabolism - cytochrome P450;
4.64_133.0651m/z	1.27747	0.0133091	1.23168	H:CK	C00903	C00903	C9H8O	M+H	42.5	24.3	2.36167	91.2165	Cinnamaldehyde;	Phenylpropanoids and polyketides	Cinnamaldehydes	null	133.065	NA	4.63937	1	map00940 Phenylpropanoid biosynthesis; map01060 Biosynthesis of plant secondary metabolites; map01100 Metabolic pathways; map01110 Biosynthesis of secondary metabolites; map04750 Inflammatory mediator regulation of TRP channels;
4.64_133.0651m/z	1.27747	0.0133091	1.23168	H:CK	C16706	C16706	C9H10O2	M+H-H2O	45.8	39.9	2.07822	91.4416	4-Hydroxydihydrocinnamaldehyde; 3-(p-Hydroxyphenyl)propanal;	Benzenoids	Phenols	1-hydroxy-2-unsubstituted benzenoids	133.065	NA	4.63937	1	map00950 Isoquinoline alkaloid biosynthesis; map01063 Biosynthesis of alkaloids derived from shikimate pathway;
4.64_161.0600m/z	1.35335	0.011326	1.30253	H:CK	C02666	C02666	C10H10O3	M+H-H2O	38.3	0	1.6932	93.3953	Coniferyl aldehyde; Coniferaldehyde; 4-Hydroxy-3-methoxycinnamaldehyde; Ferulaldehyde;	Benzenoids	Benzene and substituted derivatives	Phenols and derivatives	161.06	NA	4.63937	1	map00940 Phenylpropanoid biosynthesis; map01061 Biosynthesis of phenylpropanoids; map01100 Metabolic pathways; map01110 Biosynthesis of secondary metabolites;
4.64_161.0600m/z	1.35335	0.011326	1.30253	H:CK	C03012	C03012	C10H8O2	M+H	38.3	0	1.88374	93.5109	Naphthalene-1,2-diol; 1,2-Naphthalenediol; beta-Naphthohydroquinone; 1,2-Dihydroxynaphthalene;	Benzenoids	Naphthalenes	Naphthols and derivatives	161.06	NA	4.63937	1	map00624 Polycyclic aromatic hydrocarbon degradation; map00626 Naphthalene degradation; map00980 Metabolism of xenobiotics by cytochrome P450; map01100 Metabolic pathways; map01120 Microbial metabolism in diverse environments; map01220 Degradation of aromatic compounds; map05204 Chemical carcinogenesis;
4.64_161.0600m/z	1.35335	0.011326	1.30253	H:CK	C14784	C14784	C10H10O3	M+H-H2O	38.3	0	1.6932	93.3953	1,2-Dihydroxy-3,4-epoxy-1,2,3,4-tetrahydronaphthalene;	Benzenoids	Tetralins	null	161.06	NA	4.63937	1	map00980 Metabolism of xenobiotics by cytochrome P450;
4.68_245.1859m/z	0.623836	0.0177968	1.75586	H:CK	C11332	C11332	C12H24N2O3	M+H	43.7	19.7	-0.10839	98.8035	Leucyl-leucine;	Organic acids and derivatives	Carboxylic acids and derivatives	Amino acids, peptides, and analogues	245.186	NA	4.68223	1	NULL
4.68_245.1859m/z	0.623836	0.0177968	1.75586	H:CK	C06081	C06081	C10H18O.[C5H8]n	M+Na	22.2	19.1	-7.39668	NA	Polyprenol;	Lipids and lipid-like molecules	Prenol lipids	Sesquiterpenoids	245.186	NA	4.68223	1	map01062 Biosynthesis of terpenoids and steroids;
4.68_245.1859m/z	0.623836	0.0177968	1.75586	H:CK	C21695	C21695	C15H26O	M+Na	41.6	19.5	-7.39668	96.8893	tau-Cadinol; 10beta-Cadin-4-en-10-ol;	Lipids and lipid-like molecules	Prenol lipids	Sesquiterpenoids	245.186	NA	4.68223	1	NULL
4.68_245.1859m/z	0.623836	0.0177968	1.75586	H:CK	C03220	C03220	C15H26O	M+Na	41.5	19.1	-7.39668	96.8893	(2Z,6E)-Farnesol; 2-cis,6-trans-Farnesol;	Lipids and lipid-like molecules	Prenol lipids	Sesquiterpenoids	245.186	NA	4.68223	1	map00909 Sesquiterpenoid and triterpenoid biosynthesis; map01110 Biosynthesis of secondary metabolites;
4.68_403.1573m/z	1.24185	0.021659	1.08721	H:CK	C10106	C10106	C25H24O6	M+H-H2O	31.7	3.34	7.90582	63.9058	Morusin;	Phenylpropanoids and polyketides	Flavonoids	Flavones	403.157	NA	4.68223	1	NULL
4.68_500.3060m/z	0.593879	0.0298688	1.8322	H:CK	C05465	C05465	C26H45NO6S	M+H	31.8	0	3.92943	63.4086	Taurochenodeoxycholate; Taurochenodeoxycholic acid; Chenodeoxycholoyltaurine;	Lipids and lipid-like molecules	Steroids and steroid derivatives	Bile acids, alcohols and derivatives	500.306	NA	4.68223	1	map00120 Primary bile acid biosynthesis; map00121 Secondary bile acid biosynthesis; map04976 Bile secretion; map04979 Cholesterol metabolism;
4.70_207.0644m/z	1.36224	0.0058204	1.48609	H:CK	C20210	C20210	C11H10O4	M+H	38.9	22.8	-4.04753	76.6059	Eugenin; 2-Methyl-5-hydroxy-7-methoxychromone;	Organoheterocyclic compounds	Benzopyrans	1-benzopyrans	207.064	NA	4.69652	1	NULL
4.70_207.0644m/z	1.36224	0.0058204	1.48609	H:CK	C20654	C20654	C11H12O5	M+H-H2O	34.4	0	-3.72219	76.5228	3-Benzylmalic acid; 3-Benzylmalate;	Phenylpropanoids and polyketides	Phenylpropanoic acids	null	207.064	NA	4.69652	1	map00400 Phenylalanine, tyrosine and tryptophan biosynthesis; map01210 2-Oxocarboxylic acid metabolism;
4.70_207.0644m/z	1.36224	0.0058204	1.48609	H:CK	C09311	C09311	C11H10O4	M+H	35.2	4.2	-4.04753	76.6059	Scoparone; 6,7-Dimethoxycoumarin;	Phenylpropanoids and polyketides	Coumarins and derivatives	null	207.064	NA	4.69652	1	NULL
4.70_207.0644m/z	1.36224	0.0058204	1.48609	H:CK	C00482	C00482	C11H12O5	M+H-H2O	34.4	0	-3.72219	76.5228	Sinapate; Sinapic acid; 3,5-Dimethoxy-4-hydroxycinnamic acid;	Phenylpropanoids and polyketides	Cinnamic acids and derivatives	Hydroxycinnamic acids and derivatives	207.064	NA	4.69652	1	map00940 Phenylpropanoid biosynthesis; map01061 Biosynthesis of phenylpropanoids; map01100 Metabolic pathways; map01110 Biosynthesis of secondary metabolites;
4.70_207.0644m/z	1.36224	0.0058204	1.48609	H:CK	C05594	C05594	C9H12O4	M+Na	37.7	22.8	8.53823	75.3233	3-Methoxy-4-hydroxyphenylethyleneglycol;	Benzenoids	Phenols	Methoxyphenols	207.064	NA	4.69652	1	map00350 Tyrosine metabolism; map01100 Metabolic pathways;
4.70_207.0644m/z	1.36224	0.0058204	1.48609	H:CK	C19245	C19245	C10H8N4	M+Na	35.1	0	1.27258	77.2286	Glu-P-2; 2-Aminodipyrido[1,2-a:3',2'-d]imidazole;	Organoheterocyclic compounds	Imidazopyridines	null	207.064	NA	4.69652	1	NULL
4.70_207.0644m/z	1.36224	0.0058204	1.48609	H:CK	C00588	C00588	C5H15NO4P+	M+Na	33	0	6.85014	72.7816	Choline phosphate; Phosphorylcholine; Phosphocholine; O-Phosphocholine;	Organic nitrogen compounds	Organonitrogen compounds	Quaternary ammonium salts	207.064	NA	4.69652	1	map00564 Glycerophospholipid metabolism; map01100 Metabolic pathways; map05231 Choline metabolism in cancer;
4.70_346.1973m/z	0.646147	0.026767	1.68824	H:CK	C07192	C07192	C19H24N2OS	M+NH4	36.7	0	7.64242	92.1272	Methotrimeprazine; Levomepromazine;	Organoheterocyclic compounds	Benzothiazines	Phenothiazines	346.197	NA	4.69652	1	NULL
4.70_352.1616m/z	0.234174	3.63717e-05	3.27392	H:CK	C06681	C06681	C15H18N4O5	M+NH4	39.2	1.05	0.103589	95.1028	Mitomycin; Mitomycin C;	Organoheterocyclic compounds	Indoles and derivatives	Indolequinones	352.162	NA	4.69652	1	map01130 Biosynthesis of antibiotics;
4.71_213.1590m/z	0.735417	0.0291413	1.14391	H:CK	C16836	C16836	C11H20N2O2	M+H	28.9	0	-3.7243	48.871	1,4'-Bipiperidine-1'-carboxylic acid; [1,4'-Bipiperidine]-1'-carboxylic acid;	Organoheterocyclic compounds	Piperidines	Piperidinecarboxylic acids and derivatives	213.159	NA	4.7108	1	NULL
4.73_332.2175m/z	0.593918	0.00729485	1.98299	H:CK	C07425	C07425	C19H26N2S	M+NH4	36.6	1.2	6.50103	89.0598	Pergolide;	Organoheterocyclic compounds	Quinolines and derivatives	Indoloquinolines	332.218	NA	4.72508	1	NULL
4.74_222.0527n	0.790022	0.0102492	1.15215	H:CK	C17479	C17479	C11H10O5	M+Na, M+K, M+H-H2O	46.1	36.7	-0.52386	94.3471	Fraxidin; 8-Hydroxy-6,7-dimethoxy-2H-1-benzopyran-2-one;	Phenylpropanoids and polyketides	Coumarins and derivatives	Hydroxycoumarins	245.042	222.053	4.73938	1	NULL
4.74_603.3233m/z	0.725962	0.0284193	1.50217	H:CK	C06820	C06820	C22H43N5O13	M+NH4	33.4	0	6.39929	74.4876	Amikacin;	Organic oxygen compounds	Organooxygen compounds	Carbohydrates and carbohydrate conjugates	603.323	NA	4.73938	1	NULL
4.75_516.2705m/z	0.541796	0.00487908	2.17264	H:CK	C07704	C07704	C27H34N2O7	M+NH4	38.9	0.662	0.0665875	94.1641	Moexipril;	Organic acids and derivatives	Carboxylic acids and derivatives	Amino acids, peptides, and analogues	516.27	NA	4.75367	1	NULL
4.77_121.0288m/z	1.39068	0.042458	1.179	H:CK	C00805	C00805	C7H6O3	M+H-H2O	38.3	0	2.7897	94.7224	Salicylate; o-Hydroxybenzoic acid; Salicylic acid;	Benzenoids	Benzene and substituted derivatives	Benzoic acids and derivatives	121.029	NA	4.76795	1	map00360 Phenylalanine metabolism; map00621 Dioxin degradation; map00624 Polycyclic aromatic hydrocarbon degradation; map00626 Naphthalene degradation; map01053 Biosynthesis of siderophore group nonribosomal peptides; map01061 Biosynthesis of phenylpropanoids; map01070 Biosynthesis of plant hormones; map01100 Metabolic pathways; map01110 Biosynthesis of secondary metabolites; map01120 Microbial m…
4.77_121.0288m/z	1.39068	0.042458	1.179	H:CK	C10832	C10832	C7H6O3	M+H-H2O	38.3	0	2.7897	94.7224	Sesamol;	Organoheterocyclic compounds	Benzodioxoles	null	121.029	NA	4.76795	1	NULL
4.77_121.0288m/z	1.39068	0.042458	1.179	H:CK	C05585	C05585	C7H6O3	M+H-H2O	38.3	0	2.7897	94.7224	Gentisate aldehyde; 2,5-Dihydroxybenzaldehyde;	Organic oxygen compounds	Organooxygen compounds	Carbonyl compounds	121.029	NA	4.76795	1	map00350 Tyrosine metabolism; map01100 Metabolic pathways; map01120 Microbial metabolism in diverse environments;
4.77_121.0288m/z	1.39068	0.042458	1.179	H:CK	C00587	C00587	C7H6O3	M+H-H2O	38.3	0	2.7897	94.7224	3-Hydroxybenzoate; 3-Hydroxybenzoic acid; m-Hydroxybenzoic acid;	Benzenoids	Benzene and substituted derivatives	Benzoic acids and derivatives	121.029	NA	4.76795	1	map00362 Benzoate degradation; map00400 Phenylalanine, tyrosine and tryptophan biosynthesis; map00623 Toluene degradation; map00624 Polycyclic aromatic hydrocarbon degradation; map01120 Microbial metabolism in diverse environments; map01220 Degradation of aromatic compounds;
4.77_121.0288m/z	1.39068	0.042458	1.179	H:CK	C16700	C16700	C7H6O3	M+H-H2O	38.3	0	2.7897	94.7224	3,4-Dihydroxybenzaldehyde; Protocatechualdehyde;	Benzenoids	Benzene and substituted derivatives	Benzaldehydes	121.029	NA	4.76795	1	map00950 Isoquinoline alkaloid biosynthesis; map01063 Biosynthesis of alkaloids derived from shikimate pathway;
4.77_121.0288m/z	1.39068	0.042458	1.179	H:CK	C00156	C00156	C7H6O3	M+H-H2O	38.3	0	2.7897	94.7224	4-Hydroxybenzoate; Hydroxybenzoic acid; 4-Hydroxybenzoic acid; Hydroxybenzenecarboxylic acid;	Benzenoids	Benzene and substituted derivatives	Benzoic acids and derivatives	121.029	NA	4.76795	1	map00130 Ubiquinone and other terpenoid-quinone biosynthesis; map00360 Phenylalanine metabolism; map00362 Benzoate degradation; map00363 Bisphenol degradation; map00623 Toluene degradation; map00627 Aminobenzoate degradation; map00790 Folate biosynthesis; map01061 Biosynthesis of phenylpropanoids; map01100 Metabolic pathways; map01110 Biosynthesis of secondary metabolites; map01120 Microbial meta…
4.77_167.0702m/z	1.34016	0.00559986	1.10223	H:CK	C11457	C11457	C9H10O3	M+H	38.6	0	-0.696857	93.9174	3-(3-Hydroxyphenyl)propanoic acid; Dihydro-3-coumaric acid; 3-Hydroxyphenylpropanoate; 3-(3-Hydroxyphenyl)propanoate;	Phenylpropanoids and polyketides	Phenylpropanoic acids	null	167.07	NA	4.76795	1	map00360 Phenylalanine metabolism; map01120 Microbial metabolism in diverse environments; map01220 Degradation of aromatic compounds;
4.77_167.0702m/z	1.34016	0.00559986	1.10223	H:CK	C02201	C02201	C9H10O3	M+H	41.1	12.2	-0.696857	93.9174	Veratraldehyde; Veratric aldehyde; 3,4-Dimethoxybenzaldehyde;	Benzenoids	Benzene and substituted derivatives	Methoxybenzenes	167.07	NA	4.76795	1	NULL
4.77_167.0702m/z	1.34016	0.00559986	1.10223	H:CK	C05581	C05581	C9H10O3	M+H	43.2	22.9	-0.696857	93.9174	3-Methoxy-4-hydroxyphenylacetaldehyde; (4-Hydroxy-3-methoxyphenyl)acetaldehyde; Homovanillin;	Benzenoids	Phenols	Methoxyphenols	167.07	NA	4.76795	1	map00350 Tyrosine metabolism; map01100 Metabolic pathways;
4.77_167.0702m/z	1.34016	0.00559986	1.10223	H:CK	C01744	C01744	C9H10O3	M+H	38.6	0	-0.696857	93.9174	Phloretate; Phloretic acid; 3-(4-Hydroxyphenyl)propionic acid;	Phenylpropanoids and polyketides	Phenylpropanoic acids	null	167.07	NA	4.76795	1	NULL
4.77_167.0702m/z	1.34016	0.00559986	1.10223	H:CK	C03080	C03080	C9H10O3	M+H	42.4	18.8	-0.696857	93.9174	4-Hydroxyhydratropate;	Phenylpropanoids and polyketides	Phenylpropanoic acids	null	167.07	NA	4.76795	1	NULL
4.77_167.0702m/z	1.34016	0.00559986	1.10223	H:CK	C01456	C01456	C9H10O3	M+H	41.1	12.3	-0.696857	93.9174	Tropate; Tropic acid; alpha-(Hydroxymethyl)phenylacetic acid;	Organic acids and derivatives	Hydroxy acids and derivatives	Beta hydroxy acids and derivatives	167.07	NA	4.76795	1	map00960 Tropane, piperidine and pyridine alkaloid biosynthesis; map01064 Biosynthesis of alkaloids derived from ornithine, lysine and nicotinic acid; map01110 Biosynthesis of secondary metabolites;
4.77_167.0702m/z	1.34016	0.00559986	1.10223	H:CK	C12206	C12206	C9H10O3	M+H	41.5	14.3	-0.696857	93.9174	Caffeyl alcohol;	Phenylpropanoids and polyketides	Cinnamyl alcohols	null	167.07	NA	4.76795	1	map00940 Phenylpropanoid biosynthesis; map01110 Biosynthesis of secondary metabolites;
4.77_167.0702m/z	1.34016	0.00559986	1.10223	H:CK	C19245	C19245	C10H8N4	M+H-H2O	37.5	0	-7.89427	96.265	Glu-P-2; 2-Aminodipyrido[1,2-a:3',2'-d]imidazole;	Organoheterocyclic compounds	Imidazopyridines	null	167.07	NA	4.76795	1	NULL
4.77_167.0702m/z	1.34016	0.00559986	1.10223	H:CK	C00588	C00588	C5H15NO4P+	M+H-H2O	37.6	0	-2.31676	90.6798	Choline phosphate; Phosphorylcholine; Phosphocholine; O-Phosphocholine;	Organic nitrogen compounds	Organonitrogen compounds	Quaternary ammonium salts	167.07	NA	4.76795	1	map00564 Glycerophospholipid metabolism; map01100 Metabolic pathways; map05231 Choline metabolism in cancer;
4.77_167.0702m/z	1.34016	0.00559986	1.10223	H:CK	C01198	C01198	C9H10O3	M+H	38.6	0	-0.696857	93.9174	3-(2-Hydroxyphenyl)propanoate; 2-Hydroxyphenylpropanoate; 3-(2-Hydroxyphenyl)propionic acid; Melilotate; 3-(2-Hydroxyphenyl)propionate;	Phenylpropanoids and polyketides	Phenylpropanoic acids	null	167.07	NA	4.76795	1	map00360 Phenylalanine metabolism; map00624 Polycyclic aromatic hydrocarbon degradation; map01120 Microbial metabolism in diverse environments;
4.77_167.0702m/z	1.34016	0.00559986	1.10223	H:CK	C05607	C05607	C9H10O3	M+H	38.6	0	-0.696857	93.9174	Phenyllactate; (R)-Phenyllactate; (R)-3-(phenyl)lactate;	Phenylpropanoids and polyketides	Phenylpropanoic acids	null	167.07	NA	4.76795	1	map00360 Phenylalanine metabolism; map00960 Tropane, piperidine and pyridine alkaloid biosynthesis; map01064 Biosynthesis of alkaloids derived from ornithine, lysine and nicotinic acid;
4.77_167.0702m/z	1.34016	0.00559986	1.10223	H:CK	C05594	C05594	C9H12O4	M+H-H2O	42.9	21.5	-0.628683	93.8001	3-Methoxy-4-hydroxyphenylethyleneglycol;	Benzenoids	Phenols	Methoxyphenols	167.07	NA	4.76795	1	map00350 Tyrosine metabolism; map01100 Metabolic pathways;
4.77_352.0237m/z	2.19149	0.0292924	1.82493	H:CK	C11208	C11208	C13H13Cl2N3O3	M+Na	29	0	3.28517	49.0965	Iprodione; Rovrol; Rovral;	Organoheterocyclic compounds	Azolidines	Imidazolidines	352.024	NA	4.76795	1	NULL
4.77_386.1443m/z	1.29283	0.0197367	1.13417	H:CK	C07427	C07427	C21H26ClN3OS	M+H-H2O	31.2	0.203	-2.33731	58.3472	Perphenazine; 4-(3-(2-Chlorophenothiazin-10-YL)propyl)-1-piperazineethanol;	Organoheterocyclic compounds	Benzothiazines	Phenothiazines	386.144	NA	4.76795	1	NULL
4.77_388.1601m/z	1.41268	0.0409912	1.18522	H:CK	C07174	C07174	C22H25N2OS+	M+Na	41.5	20	5.747	94.0682	Trimethaphan;	Organoheterocyclic compounds	Thienoimidazolidines	null	388.16	NA	4.76795	1	NULL
4.77_411.0836m/z	1.60515	0.00890091	1.56286	H:CK	C10190	C10190	C20H20O7	M+K	34.9	0	-1.26713	75.8188	Tangeretin; 5,6,7,8,4'-Pentamethoxyflavone;	Phenylpropanoids and polyketides	Flavonoids	O-methylated flavonoids	411.084	NA	4.76795	1	NULL
4.77_411.0836m/z	1.60515	0.00890091	1.56286	H:CK	C16620	C16620	C11H16N5O7PS	M+NH4	34.3	1.19	-2.64978	73.6589	6-Methylthioguanosine monophosphate;	Nucleosides, nucleotides, and analogues	Purine nucleotides	Purine ribonucleotides	411.084	NA	4.76795	1	map00983 Drug metabolism - other enzymes;
4.77_411.0836m/z	1.60515	0.00890091	1.56286	H:CK	C10186	C10186	C20H20O7	M+K	35.7	4.01	-1.26713	75.8188	Sinensetin; 5,6,7,3',4'-Pentamethoxyflavone;	Phenylpropanoids and polyketides	Flavonoids	O-methylated flavonoids	411.084	NA	4.76795	1	NULL
4.77_533.1241m/z	5.59524	0.0136632	2.71893	H:CK	C16197	C16197	C25H24O13	M+H	36.8	4.34	-9.23103	89.5733	Malonylglycitin;	Phenylpropanoids and polyketides	Isoflavonoids	Isoflavonoid O-glycosides	533.124	NA	4.76795	1	map00943 Isoflavonoid biosynthesis;
4.77_547.1056m/z	2.89567	0.0172991	2.15841	H:CK	C06889	C06889	C22H22N6O7S2	M+H	36.1	0	-1.44624	82.462	Ceftazidime;	Organoheterocyclic compounds	Lactams	Beta lactams	547.106	NA	4.76795	1	NULL
4.78_157.0988m/z	0.789557	2.72412e-05	1.35929	H:CK	C00437	C00437	C7H14N2O3	M+H-H2O	36.9	14.9	9.65678	80.1608	N-Acetylornithine; N2-Acetyl-L-ornithine;	Organic acids and derivatives	Carboxylic acids and derivatives	Amino acids, peptides, and analogues	157.099	NA	4.78223	1	map00220 Arginine biosynthesis; map01100 Metabolic pathways; map01110 Biosynthesis of secondary metabolites; map01130 Biosynthesis of antibiotics; map01210 2-Oxocarboxylic acid metabolism; map01230 Biosynthesis of amino acids;
4.78_157.0988m/z	0.789557	2.72412e-05	1.35929	H:CK	C18150	C18150	C10H14	M+Na	39	14.2	0.47862	81.626	n-Butylbenzene;	Benzenoids	Benzene and substituted derivatives	null	157.099	NA	4.78223	1	NULL
4.78_157.0988m/z	0.789557	2.72412e-05	1.35929	H:CK	C06575	C06575	C10H14	M+Na	36.2	0	0.47862	81.626	p-Cymene;	Lipids and lipid-like molecules	Prenol lipids	Monoterpenoids	157.099	NA	4.78223	1	map00622 Xylene degradation; map01120 Microbial metabolism in diverse environments; map01220 Degradation of aromatic compounds;
4.78_157.0988m/z	0.789557	2.72412e-05	1.35929	H:CK	C01047	C01047	C7H14N2O3	M+H-H2O	39.8	29.2	9.65678	80.1608	N5-Ethyl-L-glutamine; L-Theanine;	Organic acids and derivatives	Carboxylic acids and derivatives	Amino acids, peptides, and analogues	157.099	NA	4.78223	1	NULL
4.78_352.1859m/z	0.764058	0.0482679	1.29439	H:CK	C12580	C12580	C20H27NO3	M+Na	43.9	36.3	-7.18269	91.5301	Trilostane;	Lipids and lipid-like molecules	Steroids and steroid derivatives	Estrane steroids	352.186	NA	4.78223	1	NULL
4.78_455.2914m/z	0.446258	0.00770772	2.47736	H:CK	C17332	C17332	C27H44O3	M+K	34.8	1.35	-2.03483	75.0046	7alpha,25-Dihydroxy-4-cholesten-3-one;	Lipids and lipid-like molecules	Steroids and steroid derivatives	Cholestane steroids	455.291	NA	4.78223	1	map00120 Primary bile acid biosynthesis;
4.78_455.2914m/z	0.446258	0.00770772	2.47736	H:CK	C17331	C17331	C27H44O3	M+K	34.8	1.35	-2.03483	75.0046	7alpha,24-Dihydroxy-4-cholesten-3-one;	Lipids and lipid-like molecules	Steroids and steroid derivatives	Bile acids, alcohols and derivatives	455.291	NA	4.78223	1	map00120 Primary bile acid biosynthesis;
4.78_455.2914m/z	0.446258	0.00770772	2.47736	H:CK	C07188	C07188	C27H38N2O4	M+H	34.6	0	2.02969	75.1862	Verapamil;	Benzenoids	Benzene and substituted derivatives	Phenylbutylamines	455.291	NA	4.78223	1	NULL
4.78_455.2914m/z	0.446258	0.00770772	2.47736	H:CK	C01673	C01673	C27H44O3	M+K	34.8	1.35	-2.03483	75.0046	Calcitriol; 1alpha,25-Dihydroxyvitamin D3; (1S,3R,5Z,7E)-9,10-Seco-5,7,10(19)-cholestatriene-1,3,25-triol;	Lipids and lipid-like molecules	Steroids and steroid derivatives	Vitamin D and derivatives	455.291	NA	4.78223	1	map00100 Steroid biosynthesis; map01100 Metabolic pathways; map04928 Parathyroid hormone synthesis, secretion and action; map04961 Endocrine and other factor-regulated calcium reabsorption; map04978 Mineral absorption; map05152 Tuberculosis;
4.78_455.2914m/z	0.446258	0.00770772	2.47736	H:CK	C16819	C16819	C27H44O3	M+K	34.5	0	-2.03483	75.0046	Neotigogenin;	Lipids and lipid-like molecules	Prenol lipids	Triterpenoids	455.291	NA	4.78223	1	NULL
4.78_455.2914m/z	0.446258	0.00770772	2.47736	H:CK	C03963	C03963	C27H44O3	M+K	34.5	0	-2.03483	75.0046	Sarsasapogenin; (25S)-5beta-Spirostan-3beta-ol;	Lipids and lipid-like molecules	Steroids and steroid derivatives	Steroidal glycosides	455.291	NA	4.78223	1	NULL
4.78_455.2914m/z	0.446258	0.00770772	2.47736	H:CK	C08913	C08913	C27H44O3	M+K	34.5	0	-2.03483	75.0046	Smilagenin; (25R)-5beta-Spirostan-3beta-ol;	Lipids and lipid-like molecules	Steroids and steroid derivatives	Steroidal glycosides	455.291	NA	4.78223	1	NULL
4.78_455.2914m/z	0.446258	0.00770772	2.47736	H:CK	C08127	C08127	C27H44O3	M+K	34.7	1.04	-2.03483	75.0046	Paricalcitol; 19-Nor-1alpha,25-dihydroxyvitamin D2;	Lipids and lipid-like molecules	Steroids and steroid derivatives	Vitamin D and derivatives	455.291	NA	4.78223	1	NULL
4.78_582.2682m/z	0.807787	0.0388238	1.01965	H:CK	C00413	C00413	C21H39N7O12	M+H	27.5	0.985	-8.12588	45.4362	Streptomycin;	Organic oxygen compounds	Organooxygen compounds	Carbohydrates and carbohydrate conjugates	582.268	NA	4.78223	1	map00521 Streptomycin biosynthesis; map01130 Biosynthesis of antibiotics;
4.80_423.1788m/z	0.682181	0.0195818	1.31372	H:CK	C07567	C07567	C24H26ClFN4O	M+H-H2O	32.2	0	9.57194	71.3958	Sertindole;	Organoheterocyclic compounds	Pyrroles	Substituted pyrroles	423.179	NA	4.79652	1	NULL
4.83_101.0239m/z	0.693886	0.0249587	1.40412	H:CK	C00042	C00042	C4H6O4	M+H-H2O	41.9	16.5	5.12376	98.7726	Succinate; Succinic acid; Butanedionic acid; Ethylenesuccinic acid;	Organic acids and derivatives	Carboxylic acids and derivatives	Dicarboxylic acids and derivatives	101.024	NA	4.83153	1	map00020 Citrate cycle (TCA cycle); map00190 Oxidative phosphorylation; map00250 Alanine, aspartate and glutamate metabolism; map00310 Lysine degradation; map00350 Tyrosine metabolism; map00360 Phenylalanine metabolism; map00361 Chlorocyclohexane and chlorobenzene degradation; map00620 Pyruvate metabolism; map00630 Glyoxylate and dicarboxylate metabolism; map00640 Propanoate metabolism; map00650 …
4.83_101.0239m/z	0.693886	0.0249587	1.40412	H:CK	C19524	C19524	C4H4O3	M+H	43.5	25.3	6.04645	98.9095	Succinic anhydride; Dihydro-2,5-furandione;	Organoheterocyclic compounds	Oxolanes	null	101.024	NA	4.83153	1	NULL
4.83_101.0239m/z	0.693886	0.0249587	1.40412	H:CK	C02170	C02170	C4H6O4	M+H-H2O	43.5	24.7	5.12376	98.7726	Methylmalonate; Methylmalonic acid;	Organic acids and derivatives	Carboxylic acids and derivatives	Dicarboxylic acids and derivatives	101.024	NA	4.83153	1	map00240 Pyrimidine metabolism; map00280 Valine, leucine and isoleucine degradation; map00640 Propanoate metabolism;
4.83_105.0187m/z	0.65999	0.0256074	1.53405	H:CK	C01146	C01146	C3H4O4	M+H	40.4	9.8	4.8485	98.0419	2-Hydroxy-3-oxopropanoate; Tartronate semialdehyde;	Organic oxygen compounds	Organooxygen compounds	Carbohydrates and carbohydrate conjugates	105.019	NA	4.83153	1	map00053 Ascorbate and aldarate metabolism; map00630 Glyoxylate and dicarboxylate metabolism; map01100 Metabolic pathways;
4.83_105.0187m/z	0.65999	0.0256074	1.53405	H:CK	C00168	C00168	C3H4O4	M+H	40.4	9.8	4.8485	98.0419	Hydroxypyruvate; Hydroxypyruvic acid; 3-Hydroxypyruvate; 3-Hydroxypyruvic acid;	Organic acids and derivatives	Hydroxy acids and derivatives	Beta hydroxy acids and derivatives	105.019	NA	4.83153	1	map00260 Glycine, serine and threonine metabolism; map00630 Glyoxylate and dicarboxylate metabolism; map00680 Methane metabolism; map01100 Metabolic pathways; map01110 Biosynthesis of secondary metabolites; map01120 Microbial metabolism in diverse environments; map01130 Biosynthesis of antibiotics; map01200 Carbon metabolism;
4.83_105.0187m/z	0.65999	0.0256074	1.53405	H:CK	C04025	C04025	C2H2O4.[CH2]n	M+H	20.8	9.8	4.8485	NA	alpha,omega-Dicarboxylic acid;	Organic acids and derivatives	Carboxylic acids and derivatives	Dicarboxylic acids and derivatives	105.019	NA	4.83153	1	NULL
4.83_109.0290m/z	0.680467	0.036982	1.50447	H:CK	C00472	C00472	C6H4O2	M+H	42.6	19.8	5.56933	99.4935	p-Benzoquinone; Quinone; Chinone; 2,5-Cyclohexadiene-1,4-dione; 1,4-Benzoquinone;	Organic oxygen compounds	Organooxygen compounds	Carbonyl compounds	109.029	NA	4.83153	1	map00627 Aminobenzoate degradation; map01120 Microbial metabolism in diverse environments;
4.83_109.0290m/z	0.680467	0.036982	1.50447	H:CK	C11101	C11101	C6H6O3	M+H-H2O	46.3	37.5	4.77343	99.3566	5-Hydroxymethyl-2-furaldehyde; HMF; 5-Hydroxymethylfurfural;	Organooxygen compounds	Carbonyl compounds	Aldehydes	109.029	NA	4.83153	1	map00365 Furfural degradation; map01120 Microbial metabolism in diverse environments;
4.83_109.0290m/z	0.680467	0.036982	1.50447	H:CK	C01108	C01108	C6H6O3	M+H-H2O	38.8	0	4.77343	99.3566	1,2,3-Trihydroxybenzene; Pyrogallol; Pyrogallic acid; 1,2,3-Benzenetriol;	Benzenoids	Benzene and substituted derivatives	Phenols and derivatives	109.029	NA	4.83153	1	map00627 Aminobenzoate degradation; map01120 Microbial metabolism in diverse environments; map07216 Catecholamine transferase inhibitors;
4.83_109.0290m/z	0.680467	0.036982	1.50447	H:CK	C02183	C02183	C6H6O3	M+H-H2O	38.8	0	4.77343	99.3566	Phloroglucinol; 1,3,5-Benzenetriol; 1,3,5-Trihydroxybenzene; Benzene-1,3,5-triol;	Benzenoids	Benzene and substituted derivatives	Phenols and derivatives	109.029	NA	4.83153	1	map00627 Aminobenzoate degradation; map01120 Microbial metabolism in diverse environments;
4.83_109.0290m/z	0.680467	0.036982	1.50447	H:CK	C02351	C02351	C6H4O2	M+H	42.6	19.8	5.56933	99.4935	o-Benzoquinone; 1,2-Benzoquinone;	Organic oxygen compounds	Organooxygen compounds	Carbonyl compounds	109.029	NA	4.83153	1	NULL
4.83_109.0290m/z	0.680467	0.036982	1.50447	H:CK	C02814	C02814	C6H6O3	M+H-H2O	38.8	0	4.77343	99.3566	Benzene-1,2,4-triol; Hydroxyhydroquinone; 1,2,4-Benzenetriol; 1,2,4-Trihydroxybenzene; Hydroxyquinol;	Benzenoids	Benzene and substituted derivatives	Phenols and derivatives	109.029	NA	4.83153	1	map00361 Chlorocyclohexane and chlorobenzene degradation; map00362 Benzoate degradation; map00627 Aminobenzoate degradation; map01100 Metabolic pathways; map01120 Microbial metabolism in diverse environments;
4.83_109.0290m/z	0.680467	0.036982	1.50447	H:CK	C11918	C11918	C6H6O3	M+H-H2O	47.8	45.3	4.77343	99.3566	Maltol;	Organoheterocyclic compounds	Pyrans	Pyranones and derivatives	109.029	NA	4.83153	1	map00523 Polyketide sugar unit biosynthesis; map01130 Biosynthesis of antibiotics;
4.83_141.0552m/z	0.701288	0.0474968	1.41321	H:CK	C20362	C20362	C7H8O3	M+H	47.4	43.6	4.01305	97.9898	Ethyl maltol;	Organoheterocyclic compounds	Pyrans	Pyranones and derivatives	141.055	NA	4.83153	1	NULL
4.83_141.0552m/z	0.701288	0.0474968	1.41321	H:CK	C02631	C02631	C7H10O4	M+H-H2O	47.3	42.6	3.55576	98.2346	2-Isopropylmaleate; beta-Isopropylmaleate;	Lipids and lipid-like molecules	Fatty Acyls	Fatty acids and conjugates	141.055	NA	4.83153	1	map00290 Valine, leucine and isoleucine biosynthesis; map01110 Biosynthesis of secondary metabolites; map01210 2-Oxocarboxylic acid metabolism;
4.83_141.0552m/z	0.701288	0.0474968	1.41321	H:CK	C00576	C00576	C5H12NO+	M+K	45	30.9	1.327	95.8674	Betaine aldehyde;	Organic nitrogen compounds	Organonitrogen compounds	Quaternary ammonium salts	141.055	NA	4.83153	1	map00260 Glycine, serine and threonine metabolism; map01100 Metabolic pathways;
4.83_144.0430n	0.686521	0.0383656	1.47974	H:CK	C00922	C00922	C6H8O4	M+H-H2O, M+H	42.8	19.8	4.83521	99.766	2,3-Dimethylmaleate; Dimethylmaleic acid;	Lipids and lipid-like molecules	Fatty Acyls	Fatty acids and conjugates	127.04	144.043	4.83153	1	map00760 Nicotinate and nicotinamide metabolism; map01120 Microbial metabolism in diverse environments;
4.83_329.1430m/z	0.810344	0.0226434	1.04305	H:CK	C07774	C07774	C20H22N2	M+K	39.3	6.86	5.21379	95.8066	Azatadine;	Organoheterocyclic compounds	Benzocycloheptapyridines	null	329.143	NA	4.83153	1	NULL
4.83_375.2246m/z	0.642139	0.0198022	1.51767	H:CK	C07251	C07251	C21H27NO4	M+NH4	36.5	0	-9.14841	92.6653	Nalbuphine;	Benzenoids	Phenanthrenes and derivatives	null	375.225	NA	4.83153	1	NULL
4.83_376.0475m/z	0.796957	0.0199531	1.01832	H:CK	C16620	C16620	C11H16N5O7PS	M+H-H2O	36.7	2.3	0.0413685	81.2756	6-Methylthioguanosine monophosphate;	Nucleosides, nucleotides, and analogues	Purine nucleotides	Purine ribonucleotides	376.048	NA	4.83153	1	map00983 Drug metabolism - other enzymes;
4.83_503.1708m/z	0.654556	0.0312144	1.574	H:CK	C05504	C05504	C24H32O9	M+K	39.1	18	6.51423	84.8405	16-Glucuronide-estriol; 16alpha,17beta-Estriol 16-(beta-D-glucuronide);	Lipids and lipid-like molecules	Steroids and steroid derivatives	Steroidal glycosides	503.171	NA	4.83153	1	map00140 Steroid hormone biosynthesis;
4.83_503.1708m/z	0.654556	0.0312144	1.574	H:CK	C11346	C11346	C24H32O9	M+K	38.3	13.9	6.51423	84.8405	16alpha,17beta-Estriol 17-(beta-D-glucuronide);	Lipids and lipid-like molecules	Steroids and steroid derivatives	Steroidal glycosides	503.171	NA	4.83153	1	NULL
4.83_85.0289m/z	0.695802	0.0453393	1.44319	H:CK	C17601	C17601	C4H4O2	M+H	38.3	0	6.0268	98.2473	2(5H)-Furanone; gamma-Crotonolactone; Butenolide;	Organoheterocyclic compounds	Dihydrofurans	Furanones	85.0289	NA	4.83153	1	NULL
4.83_85.0289m/z	0.695802	0.0453393	1.44319	H:CK	C17602	C17602	C4H4O2	M+H	38.3	0	6.0268	98.2473	2(3H)-Furanone; alpha-Crotonolactone;	Organoheterocyclic compounds	Dihydrofurans	Furanones	85.0289	NA	4.83153	1	NULL
4.83_85.0289m/z	0.695802	0.0453393	1.44319	H:CK	C06002	C06002	C4H6O3	M+H-H2O	38.5	0	4.96294	97.9957	(S)-Methylmalonate semialdehyde;	Organic oxygen compounds	Organooxygen compounds	Carbonyl compounds	85.0289	NA	4.83153	1	map00280 Valine, leucine and isoleucine degradation; map00633 Nitrotoluene degradation; map00640 Propanoate metabolism; map01100 Metabolic pathways; map01120 Microbial metabolism in diverse environments;
4.83_85.0289m/z	0.695802	0.0453393	1.44319	H:CK	C00232	C00232	C4H6O3	M+H-H2O	38.5	0	4.96294	97.9957	Succinate semialdehyde; Succinic semialdehyde; 4-Oxobutanoate;	Lipids and lipid-like molecules	Fatty Acyls	Fatty acids and conjugates	85.0289	NA	4.83153	1	map00250 Alanine, aspartate and glutamate metabolism; map00350 Tyrosine metabolism; map00650 Butanoate metabolism; map00720 Carbon fixation pathways in prokaryotes; map00750 Vitamin B6 metabolism; map00760 Nicotinate and nicotinamide metabolism; map01100 Metabolic pathways; map01120 Microbial metabolism in diverse environments; map01200 Carbon metabolism; map02024 Quorum sensing;
4.83_85.0289m/z	0.695802	0.0453393	1.44319	H:CK	C00164	C00164	C4H6O3	M+H-H2O	38.5	0	4.96294	97.9957	Acetoacetate; 3-Oxobutanoic acid; beta-Ketobutyric acid; Acetoacetic acid;	Organic acids and derivatives	Keto acids and derivatives	Short-chain keto acids and derivatives	85.0289	NA	4.83153	1	map00072 Synthesis and degradation of ketone bodies; map00280 Valine, leucine and isoleucine degradation; map00310 Lysine degradation; map00350 Tyrosine metabolism; map00640 Propanoate metabolism; map00643 Styrene degradation; map00650 Butanoate metabolism; map01100 Metabolic pathways; map01120 Microbial metabolism in diverse environments; map02020 Two-component system;
4.83_85.0289m/z	0.695802	0.0453393	1.44319	H:CK	C00349	C00349	C4H6O3	M+H-H2O	38.5	0	4.96294	97.9957	2-Methyl-3-oxopropanoate; 3-Oxo-2-methylpropanoate; Methylmalonate semialdehyde;	Organic oxygen compounds	Organooxygen compounds	Carbonyl compounds	85.0289	NA	4.83153	1	map00280 Valine, leucine and isoleucine degradation;
4.83_85.0289m/z	0.695802	0.0453393	1.44319	H:CK	C00109	C00109	C4H6O3	M+H-H2O	38.5	0	4.96294	97.9957	2-Oxobutanoate; 2-Ketobutyric acid; 2-Oxobutyric acid; 2-Oxobutyrate; 2-Oxobutanoic acid; alpha-Ketobutyric acid; alpha-Ketobutyrate;	Organic acids and derivatives	Keto acids and derivatives	Short-chain keto acids and derivatives	85.0289	NA	4.83153	1	map00260 Glycine, serine and threonine metabolism; map00270 Cysteine and methionine metabolism; map00290 Valine, leucine and isoleucine biosynthesis; map00640 Propanoate metabolism; map00660 C5-Branched dibasic acid metabolism; map01100 Metabolic pathways; map01110 Biosynthesis of secondary metabolites; map01130 Biosynthesis of antibiotics; map01210 2-Oxocarboxylic acid metabolism; map01230 Biosy…
4.83_98.0372n	0.680897	0.0347791	1.46901	H:CK	C20441	C20441	C5H6O2	M+H-H2O, M+H	50.5	58.2	4.39926	99.4352	Furfuryl alcohol; 2-Furancarbinol; 2-Furanmethanol;	Organoheterocyclic compounds	Heteroaromatic compounds	null	99.0446	98.0372	4.83153	1	map00365 Furfural degradation; map01120 Microbial metabolism in diverse environments;
4.85_161.0593m/z	1.26499	0.0100036	1.20883	H:CK	C14784	C14784	C10H10O3	M+H-H2O	37.6	0	-2.4333	90.6496	1,2-Dihydroxy-3,4-epoxy-1,2,3,4-tetrahydronaphthalene;	Benzenoids	Tetralins	null	161.059	NA	4.84582	1	map00980 Metabolism of xenobiotics by cytochrome P450;
4.85_161.0593m/z	1.26499	0.0100036	1.20883	H:CK	C02666	C02666	C10H10O3	M+H-H2O	37.6	0	-2.4333	90.6496	Coniferyl aldehyde; Coniferaldehyde; 4-Hydroxy-3-methoxycinnamaldehyde; Ferulaldehyde;	Benzenoids	Benzene and substituted derivatives	Phenols and derivatives	161.059	NA	4.84582	1	map00940 Phenylpropanoid biosynthesis; map01061 Biosynthesis of phenylpropanoids; map01100 Metabolic pathways; map01110 Biosynthesis of secondary metabolites;
4.85_161.0593m/z	1.26499	0.0100036	1.20883	H:CK	C03012	C03012	C10H8O2	M+H	37.5	0	-2.70711	90.757	Naphthalene-1,2-diol; 1,2-Naphthalenediol; beta-Naphthohydroquinone; 1,2-Dihydroxynaphthalene;	Benzenoids	Naphthalenes	Naphthols and derivatives	161.059	NA	4.84582	1	map00624 Polycyclic aromatic hydrocarbon degradation; map00626 Naphthalene degradation; map00980 Metabolism of xenobiotics by cytochrome P450; map01100 Metabolic pathways; map01120 Microbial metabolism in diverse environments; map01220 Degradation of aromatic compounds; map05204 Chemical carcinogenesis;
4.85_202.0631n	1.28793	0.0230556	1.21719	H:CK	C18750	C18750	C12H10O3	M+H-H2O, M+H	38.3	0	0.508483	92.1722	2-Napthyloxyacetic acid;	Benzenoids	Benzene and substituted derivatives	Phenoxyacetic acid derivatives	203.07	202.063	4.84582	1	NULL
4.85_327.0861m/z	1.33399	0.0207257	1.21393	H:CK	C10040	C10040	C18H16O7	M+H-H2O	36.4	1.39	-0.628299	81.5814	Eupatilin;	Phenylpropanoids and polyketides	Flavonoids	O-methylated flavonoids	327.086	NA	4.84582	1	NULL
4.85_327.0861m/z	1.33399	0.0207257	1.21393	H:CK	C08761	C08761	C16H16O6	M+Na	36.9	12.9	7.20005	79.7759	6-Methoxy-alpha-pyrufuran;	Organoheterocyclic compounds	Benzofurans	Dibenzofurans	327.086	NA	4.84582	1	NULL
4.85_327.0861m/z	1.33399	0.0207257	1.21393	H:CK	C19807	C19807	C18H16O7	M+H-H2O	36.4	1.28	-0.628299	81.5814	3',4',5'-O-Trimethyltricetin; 5,7-Dihydroxy-3',4',5'-trimethoxyflavone;	Phenylpropanoids and polyketides	Flavonoids	O-methylated flavonoids	327.086	NA	4.84582	1	NULL
4.85_327.0861m/z	1.33399	0.0207257	1.21393	H:CK	C14476	C14476	C18H16O7	M+H-H2O	36.2	0	-0.628299	81.5814	Xanthomicrol; 4',5-Dihydroxy-6,7,8-trimethoxyflavone;	Phenylpropanoids and polyketides	Flavonoids	O-methylated flavonoids	327.086	NA	4.84582	1	NULL
4.86_361.2017m/z	0.809443	0.00104383	1.05456	H:CK	C07369	C07369	C21H28O5	M+H	37.2	0	2.20177	88.4678	Prednisolone;	Lipids and lipid-like molecules	Steroids and steroid derivatives	Hydroxysteroids	361.202	NA	4.8601	1	NULL
4.86_361.2017m/z	0.809443	0.00104383	1.05456	H:CK	C00762	C00762	C21H28O5	M+H	37.2	0	2.20177	88.4678	Cortisone; 17alpha,21-Dihydroxy-4-pregnene-3,11,20-trione; Kendall's compound E; Reichstein's substance Fa;	Lipids and lipid-like molecules	Steroids and steroid derivatives	Hydroxysteroids	361.202	NA	4.8601	1	map00140 Steroid hormone biosynthesis; map01100 Metabolic pathways; map04960 Aldosterone-regulated sodium reabsorption; map05200 Pathways in cancer; map05215 Prostate cancer; map07225 Glucocorticoid and mineralocorticoid receptor agonists/antagonists;
4.86_361.2017m/z	0.809443	0.00104383	1.05456	H:CK	C06913	C06913	C21H26ClNO	M+NH4	32.3	0	-6.91842	69.0681	Clemastine;	Benzenoids	Benzene and substituted derivatives	Diphenylmethanes	361.202	NA	4.8601	1	NULL
4.86_455.1754m/z	1.33641	0.0275149	1.2704	H:CK	C01937	C01937	C20H22N8O5	M+H	30.5	0.212	-6.97508	59.9715	Methotrexate;	Organic acids and derivatives	Carboxylic acids and derivatives	Amino acids, peptides, and analogues	455.175	NA	4.8601	1	map04976 Bile secretion;
4.89_330.2384m/z	0.520851	0.00233456	2.33539	H:CK	C08092	C08092	C16H28N2O4	M+NH4	39.3	0	-1.13892	97.9995	Oseltamivir;	Organic acids and derivatives	Carboxylic acids and derivatives	Amino acids, peptides, and analogues	330.238	NA	4.88868	1	NULL
4.89_414.1917m/z	1.28722	0.0139623	1.05744	H:CK	C10063	C10063	C23H24O6	M+NH4	41.6	35.8	1.50798	73.9549	Gartanin; 1,3,5,8-Tetrahydroxy-2,4-diprenylxanthone;	Organoheterocyclic compounds	Benzopyrans	1-benzopyrans	414.192	NA	4.88868	1	NULL
4.89_414.1917m/z	1.28722	0.0139623	1.05744	H:CK	C16787	C16787	C23H27NO6	M+H	34.9	2.04	1.44583	74.1388	AK-toxin I;	Organic acids and derivatives	Carboxylic acids and derivatives	Amino acids, peptides, and analogues	414.192	NA	4.88868	1	NULL
4.90_255.0524n	0.503871	0.00397321	2.00233	H:CK	C11110	C11110	C9H10ClN5O2	M+H, M+Na	41.3	33.7	0.293313	73.3742	Imidacloprid;	Organic nitrogen compounds	Organonitrogen compounds	Guanidines	256.06	255.052	4.90297	1	NULL
4.90_258.0568m/z	0.456331	0.0024229	2.19656	H:CK	C00491	C00491	C6H12N2O4S2	M+NH4	35.9	0	-3.73759	83.9525	L-Cystine; L-Dicysteine; L-alpha-Diamino-beta-dithiolactic acid;	Organic acids and derivatives	Carboxylic acids and derivatives	Amino acids, peptides, and analogues	258.057	NA	4.90297	1	map00270 Cysteine and methionine metabolism; map01100 Metabolic pathways; map02010 ABC transporters; map04216 Ferroptosis; map04974 Protein digestion and absorption;
4.90_332.2178m/z	0.627084	0.0286048	1.73325	H:CK	C07425	C07425	C19H26N2S	M+NH4	35.6	0	7.2635	86.0757	Pergolide;	Organoheterocyclic compounds	Quinolines and derivatives	Indoloquinolines	332.218	NA	4.90297	1	NULL
4.90_411.0370m/z	2.42865	0.0361216	2.30965	H:CK	C18728	C18728	C20H18O2Sn	M+H	18.4	0	-7.58966	0.708782	Fentin acetate;	Organic compounds	Benzenoids	Benzene and substituted derivatives	411.037	NA	4.90297	1	NULL
4.92_191.0845m/z	1.4729	0.0338043	1.14289	H:CK	C11938	C11938	C10H16O	M+K	37.6	0	8.19769	97.3351	Myrtenol; 2-Pinen-10-ol;	Lipids and lipid-like molecules	Prenol lipids	Monoterpenoids	191.085	NA	4.91725	1	map00903 Limonene and pinene degradation;
4.92_191.0845m/z	1.4729	0.0338043	1.14289	H:CK	C15604	C15604	C5H8O.[C5H8]n-1	M+K	18.2	0	8.19769	NA	Prenal;	Lipids and lipid-like molecules	Prenol lipids	Monoterpenoids	191.085	NA	4.91725	1	NULL
4.92_191.0845m/z	1.4729	0.0338043	1.14289	H:CK	C11415	C11415	C10H16O	M+K	37.6	0	8.19769	97.3351	(1S,4S)-Dihydrocarvone;	Lipids and lipid-like molecules	Prenol lipids	Monoterpenoids	191.085	NA	4.91725	1	map00903 Limonene and pinene degradation;
4.92_191.0845m/z	1.4729	0.0338043	1.14289	H:CK	C20260	C20260	C10H16O	M+K	37.6	0	8.19769	97.3351	(+)-Thujan-3-one; (+)-Isothujone;	Lipids and lipid-like molecules	Prenol lipids	Monoterpenoids	191.085	NA	4.91725	1	NULL
4.92_191.0845m/z	1.4729	0.0338043	1.14289	H:CK	C11433	C11433	C15H12O	M+H-H2O	38.1	0	-4.83692	96.1476	1-Methoxyphenanthrene;	Benzenoids	Phenanthrenes and derivatives	null	191.085	NA	4.91725	1	map00624 Polycyclic aromatic hydrocarbon degradation; map01120 Microbial metabolism in diverse environments;
4.92_191.0845m/z	1.4729	0.0338043	1.14289	H:CK	C11941	C11941	C10H16O	M+K	37.6	0	8.19769	97.3351	Pinocarveol;	Lipids and lipid-like molecules	Prenol lipids	Monoterpenoids	191.085	NA	4.91725	1	map00903 Limonene and pinene degradation;
4.92_191.0845m/z	1.4729	0.0338043	1.14289	H:CK	C15589	C15589	C15H12O	M+H-H2O	38.1	0	-4.83692	96.1476	Chalcone;	Phenylpropanoids and polyketides	Linear 1,3-diarylpropanoids	Chalcones and dihydrochalcones	191.085	NA	4.91725	1	NULL
4.92_191.0845m/z	1.4729	0.0338043	1.14289	H:CK	C09885	C09885	C10H16O	M+K	37.6	0	8.19769	97.3351	(+)-Piperitone; d-Piperitone;	Lipids and lipid-like molecules	Prenol lipids	Monoterpenoids	191.085	NA	4.91725	1	NULL
4.92_191.0845m/z	1.4729	0.0338043	1.14289	H:CK	C00964	C00964	C10H16O	M+K	37.6	0	8.19769	97.3351	(-)-trans-Carveol;	Lipids and lipid-like molecules	Prenol lipids	Monoterpenoids	191.085	NA	4.91725	1	map00902 Monoterpenoid biosynthesis; map00903 Limonene and pinene degradation; map01110 Biosynthesis of secondary metabolites;
4.92_191.0845m/z	1.4729	0.0338043	1.14289	H:CK	C20425	C20425	C10H16O	M+K	37.6	0	8.19769	97.3351	beta-Cyclocitral; 2,6,6-Trimethyl-1-cyclohexene-1-carbaldehyde;	Hydrocarbon derivatives	null	null	191.085	NA	4.91725	1	NULL
4.92_191.0845m/z	1.4729	0.0338043	1.14289	H:CK	C11395	C11395	C10H16O	M+K	37.6	0	8.19769	97.3351	(4R,6R)-cis-Carveol;	Lipids and lipid-like molecules	Prenol lipids	Monoterpenoids	191.085	NA	4.91725	1	map00903 Limonene and pinene degradation;
4.92_191.0845m/z	1.4729	0.0338043	1.14289	H:CK	C11408	C11408	C10H16O	M+K	37.6	0	8.19769	97.3351	(4S,6S)-cis-Carveol;	Lipids and lipid-like molecules	Prenol lipids	Monoterpenoids	191.085	NA	4.91725	1	map00903 Limonene and pinene degradation;
4.92_191.0845m/z	1.4729	0.0338043	1.14289	H:CK	C11387	C11387	C10H16O	M+K	37.6	0	8.19769	97.3351	(1S,4R)-(+)-Fenchone; (+)-Fenchone;	Lipids and lipid-like molecules	Prenol lipids	Monoterpenoids	191.085	NA	4.91725	1	NULL
4.92_191.0845m/z	1.4729	0.0338043	1.14289	H:CK	C18018	C18018	C10H16O	M+K	37.6	0	8.19769	97.3351	p-Menth-8-en-2-one; 2-Methyl-5-(1-methylethenyl)cyclohexanone; Menth-8-en-2-one;	Lipids and lipid-like molecules	Prenol lipids	Monoterpenoids	191.085	NA	4.91725	1	NULL
4.92_191.0845m/z	1.4729	0.0338043	1.14289	H:CK	C09893	C09893	C10H16O	M+K	37.6	0	8.19769	97.3351	Pulegone; (+)-Pulegone;	Lipids and lipid-like molecules	Prenol lipids	Monoterpenoids	191.085	NA	4.91725	1	map00902 Monoterpenoid biosynthesis; map01110 Biosynthesis of secondary metabolites;
4.92_191.0845m/z	1.4729	0.0338043	1.14289	H:CK	C09906	C09906	C10H16O	M+K	37.6	0	8.19769	97.3351	Thujone; (-)-3-Isothujone; (-)-3-Thujanone;	Lipids and lipid-like molecules	Prenol lipids	Monoterpenoids	191.085	NA	4.91725	1	NULL
4.92_213.1126m/z	0.653927	0.00570524	1.52448	H:CK	C19254	C19254	C12H12N4	M+H	38.5	0	-3.88162	96.8324	MeIQ; 2-Amino-3,4-dimethylimidazo[4,5-f]quinoline;	Organoheterocyclic compounds	Quinolines and derivatives	Aminoquinolines and derivatives	213.113	NA	4.91725	1	NULL
4.92_433.2297m/z	0.586477	0.00101331	1.88534	H:CK	C04036	C04036	C19H39O7P	M+Na	37.4	0	-7.02784	94.9019	1-Palmitoylglycerol 3-phosphate; 1-Hexadecanoyl-sn-glycero-3-phosphate;	Lipids and lipid-like molecules	Glycerophospholipids	Glycerophosphates	433.23	NA	4.91725	1	NULL
4.96_220.1698m/z	2.86031	0.0173516	2.42183	H:CK	C12288	C12288	C14H18O	M+NH4	40.6	5.57	1.12118	98.7349	alpha-Amylcinnamaldehyde; alpha-Pentylcinnamaldehyde;	Phenylpropanoids and polyketides	Cinnamaldehydes	null	220.17	NA	4.96012	1	NULL
5.02_185.1274m/z	0.745298	0.0440197	1.28776	H:CK	C05587	C05587	C9H13NO2	M+NH4	37.7	0	-6.46874	95.7086	3-Methoxytyramine;	Benzenoids	Phenols	Methoxyphenols	185.127	NA	5.01725	1	map00350 Tyrosine metabolism; map00965 Betalain biosynthesis; map01063 Biosynthesis of alkaloids derived from shikimate pathway; map01100 Metabolic pathways; map04728 Dopaminergic synapse;
5.02_185.1274m/z	0.745298	0.0440197	1.28776	H:CK	C07832	C07832	C9H13NO2	M+NH4	37.7	0	-6.46874	95.7086	Ethinamate;	Organic oxygen compounds	Organooxygen compounds	Carbonyl compounds	185.127	NA	5.01725	1	NULL
5.02_185.1274m/z	0.745298	0.0440197	1.28776	H:CK	C07146	C07146	C9H13NO2	M+NH4	37.7	0	-6.46874	95.7086	Metaraminol;	Benzenoids	Benzene and substituted derivatives	Phenylpropanes	185.127	NA	5.01725	1	NULL
5.02_185.1274m/z	0.745298	0.0440197	1.28776	H:CK	C01869	C01869	C9H13NO2	M+NH4	37.7	0	-6.46874	95.7086	(-)-Sympatol; (-)-Synephrine; (R)-Synephrine;	Benzenoids	Benzene and substituted derivatives	Phenols	185.127	NA	5.01725	1	NULL
5.02_185.1274m/z	0.745298	0.0440197	1.28776	H:CK	C07453	C07453	C9H13NO2	M+NH4	37.7	0	-6.46874	95.7086	Epinine; Deoxyepinephrine;	Benzenoids	Phenols	Benzenediols	185.127	NA	5.01725	1	NULL
5.02_185.1274m/z	0.745298	0.0440197	1.28776	H:CK	C19582	C19582	C9H13NO2	M+NH4	37.7	0	-6.46874	95.7086	1-(3-Pyridinyl)-1,4-butanediol;	Organoheterocyclic compounds	Pyridines and derivatives	null	185.127	NA	5.01725	1	map00980 Metabolism of xenobiotics by cytochrome P450; map05204 Chemical carcinogenesis;
5.02_185.1274m/z	0.745298	0.0440197	1.28776	H:CK	C04548	C04548	C9H13NO2	M+NH4	37.7	0	-6.46874	95.7086	Synephrine; (+/-)-Synephrine; 1-(4-Hydroxyphenyl)-2-(methylamino)ethanol;	Benzenoids	Phenols	1-hydroxy-2-unsubstituted benzenoids	185.127	NA	5.01725	1	NULL
5.02_185.1274m/z	0.745298	0.0440197	1.28776	H:CK	C07441	C07441	C9H13NO2	M+NH4	37.7	0	-6.46874	95.7086	Phenylephrine;	Benzenoids	Phenols	1-hydroxy-4-unsubstituted benzenoids	185.127	NA	5.01725	1	NULL
5.02_332.2176m/z	0.676757	0.0396876	1.5656	H:CK	C07425	C07425	C19H26N2S	M+NH4	36.4	0	6.79075	89.728	Pergolide;	Organoheterocyclic compounds	Quinolines and derivatives	Indoloquinolines	332.218	NA	5.01725	1	NULL
5.06_350.0941n	1.40884	0.0144958	1.45892	H:CK	C08126	C08126	C16H18N2O5S	M+Na, M+K	37.4	0	1.20091	88.4303	Penicillin V;	Organic acids and derivatives	Carboxylic acids and derivatives	Amino acids, peptides, and analogues	373.083	350.094	5.06012	1	NULL
5.06_585.2885m/z	0.50206	0.0424498	1.76172	H:CK	C01443	C01443	C29H44O12	M+H	36.7	0.728	-3.545	86.8935	Ouabain; G-Strophanthin;	Lipids and lipid-like molecules	Steroids and steroid derivatives	Steroid lactones	585.288	NA	5.06012	1	map04976 Bile secretion;
5.07_121.0289m/z	1.29118	0.00130601	1.32251	H:CK	C00587	C00587	C7H6O3	M+H-H2O	38.8	0	3.3924	97.8813	3-Hydroxybenzoate; 3-Hydroxybenzoic acid; m-Hydroxybenzoic acid;	Benzenoids	Benzene and substituted derivatives	Benzoic acids and derivatives	121.029	NA	5.0744	1	map00362 Benzoate degradation; map00400 Phenylalanine, tyrosine and tryptophan biosynthesis; map00623 Toluene degradation; map00624 Polycyclic aromatic hydrocarbon degradation; map01120 Microbial metabolism in diverse environments; map01220 Degradation of aromatic compounds;
5.07_121.0289m/z	1.29118	0.00130601	1.32251	H:CK	C05585	C05585	C7H6O3	M+H-H2O	38.8	0	3.3924	97.8813	Gentisate aldehyde; 2,5-Dihydroxybenzaldehyde;	Organic oxygen compounds	Organooxygen compounds	Carbonyl compounds	121.029	NA	5.0744	1	map00350 Tyrosine metabolism; map01100 Metabolic pathways; map01120 Microbial metabolism in diverse environments;
5.07_121.0289m/z	1.29118	0.00130601	1.32251	H:CK	C16700	C16700	C7H6O3	M+H-H2O	38.8	0	3.3924	97.8813	3,4-Dihydroxybenzaldehyde; Protocatechualdehyde;	Benzenoids	Benzene and substituted derivatives	Benzaldehydes	121.029	NA	5.0744	1	map00950 Isoquinoline alkaloid biosynthesis; map01063 Biosynthesis of alkaloids derived from shikimate pathway;
5.07_121.0289m/z	1.29118	0.00130601	1.32251	H:CK	C00805	C00805	C7H6O3	M+H-H2O	38.8	0	3.3924	97.8813	Salicylate; o-Hydroxybenzoic acid; Salicylic acid;	Benzenoids	Benzene and substituted derivatives	Benzoic acids and derivatives	121.029	NA	5.0744	1	map00360 Phenylalanine metabolism; map00621 Dioxin degradation; map00624 Polycyclic aromatic hydrocarbon degradation; map00626 Naphthalene degradation; map01053 Biosynthesis of siderophore group nonribosomal peptides; map01061 Biosynthesis of phenylpropanoids; map01070 Biosynthesis of plant hormones; map01100 Metabolic pathways; map01110 Biosynthesis of secondary metabolites; map01120 Microbial m…
5.07_121.0289m/z	1.29118	0.00130601	1.32251	H:CK	C10832	C10832	C7H6O3	M+H-H2O	38.8	0	3.3924	97.8813	Sesamol;	Organoheterocyclic compounds	Benzodioxoles	null	121.029	NA	5.0744	1	NULL
5.07_121.0289m/z	1.29118	0.00130601	1.32251	H:CK	C00156	C00156	C7H6O3	M+H-H2O	38.8	0	3.3924	97.8813	4-Hydroxybenzoate; Hydroxybenzoic acid; 4-Hydroxybenzoic acid; Hydroxybenzenecarboxylic acid;	Benzenoids	Benzene and substituted derivatives	Benzoic acids and derivatives	121.029	NA	5.0744	1	map00130 Ubiquinone and other terpenoid-quinone biosynthesis; map00360 Phenylalanine metabolism; map00362 Benzoate degradation; map00363 Bisphenol degradation; map00623 Toluene degradation; map00627 Aminobenzoate degradation; map00790 Folate biosynthesis; map01061 Biosynthesis of phenylpropanoids; map01100 Metabolic pathways; map01110 Biosynthesis of secondary metabolites; map01120 Microbial meta…
5.07_481.2331m/z	0.738789	0.0307331	1.17349	H:CK	C06832	C06832	C28H31FN4O	M+Na	36.6	0	-9.37777	93.5491	Astemizole;	Organoheterocyclic compounds	Benzimidazoles	null	481.233	NA	5.0744	1	NULL
5.07_481.2331m/z	0.738789	0.0307331	1.17349	H:CK	C07704	C07704	C27H34N2O7	M+H-H2O	39.9	6.09	-0.401416	93.8142	Moexipril;	Organic acids and derivatives	Carboxylic acids and derivatives	Amino acids, peptides, and analogues	481.233	NA	5.0744	1	NULL
5.09_195.0654m/z	1.20917	0.00426973	1.00249	H:CK	C01494	C01494	C10H10O4	M+H	41.4	14.5	1.31818	93.945	Ferulate; Ferulic acid; 4-Hydroxy-3-methoxycinnamic acid; 3-Methoxy-4-hydroxy-trans-cinnamate; 4-Hydroxy-3-methoxycinnamate;	Phenylpropanoids and polyketides	Cinnamic acids and derivatives	Hydroxycinnamic acids and derivatives	195.065	NA	5.08868	1	map00940 Phenylpropanoid biosynthesis; map01061 Biosynthesis of phenylpropanoids; map01100 Metabolic pathways; map01110 Biosynthesis of secondary metabolites;
5.09_195.0654m/z	1.20917	0.00426973	1.00249	H:CK	C10470	C10470	C10H10O4	M+H	41.4	14.5	1.31818	93.945	Isoferulic acid;	Phenylpropanoids and polyketides	Cinnamic acids and derivatives	Hydroxycinnamic acids and derivatives	195.065	NA	5.08868	1	NULL
5.09_195.0654m/z	1.20917	0.00426973	1.00249	H:CK	C10674	C10674	C10H12O5	M+H-H2O	41.4	14.6	1.20622	93.8094	Danielone;	Benzenoids	Benzene and substituted derivatives	Phenols and derivatives	195.065	NA	5.08868	1	NULL
5.09_195.0654m/z	1.20917	0.00426973	1.00249	H:CK	C11155	C11155	C10H12O5	M+H-H2O	42.8	21.5	1.20622	93.8094	n-Propyl gallate; Propyl gallate;	Benzenoids	Benzene and substituted derivatives	Benzoic acids and derivatives	195.065	NA	5.08868	1	NULL
5.09_283.1184n	1.37417	0.00938974	1.25032	H:CK	C01735	C01735	C17H17NO3	M+H-H2O, M+H	36.5	1.52	-8.59491	90.3261	Morphinone;	Alkaloids and derivatives	Morphinans	null	266.115	283.118	5.08868	1	map00950 Isoquinoline alkaloid biosynthesis; map01110 Biosynthesis of secondary metabolites;
5.13_380.2181m/z	0.698028	0.0399057	1.42725	H:CK	C07360	C07360	C22H31NO3	M+Na	41.7	21.8	-4.25423	91.5765	Oxybutynin;	Benzenoids	Benzene and substituted derivatives	null	380.218	NA	5.13155	1	NULL
5.20_391.1935m/z	1.40282	0.00279197	1.35609	H:CK	C07116	C07116	C25H27ClN2	M+H	33.5	0	-0.166241	67.8432	Meclizine; Meclozine;	Benzenoids	Benzene and substituted derivatives	Diphenylmethanes	391.193	NA	5.19513	1	NULL
5.20_417.2381m/z	0.494392	0.000195374	2.49129	H:CK	C13856	C13856	C23H38O4	M+K	37.9	2.03	-5.3806	93.7592	2-Arachidonoylglycerol; 2-Arachidonoyl-sn-glycerol; 2-AG;	Lipids and lipid-like molecules	Endocannabinoids	null	417.238	NA	5.19513	1	map04080 Neuroactive ligand-receptor interaction; map04714 Thermogenesis; map04723 Retrograde endocannabinoid signaling;
5.20_417.2381m/z	0.494392	0.000195374	2.49129	H:CK	C07339	C07339	C23H30ClN3O	M+NH4	32.3	0	-8.60055	70.8363	Quinacrine; Mepacrine;	Organoheterocyclic compounds	Quinolines and derivatives	Benzoquinolines	417.238	NA	5.19513	1	NULL
5.21_507.2301m/z	0.676966	0.00180422	1.55861	H:CK	C01822	C01822	C18H36N4O11	M+Na	42.9	48.9	5.87097	72.5726	Kanamycin A;	Organic oxygen compounds	Organooxygen compounds	Carbohydrates and carbohydrate conjugates	507.23	NA	5.20942	1	map00524 Neomycin, kanamycin and gentamicin biosynthesis; map01130 Biosynthesis of antibiotics;
5.28_483.1289m/z	0.461467	0.00120352	2.25397	H:CK	C07610	C07610	C25H22O10	M+H	36.4	3.16	0.774256	79.695	Silymarin; Silibinin; Silybin;	Lignans, neolignans and related compounds	Flavonolignans	null	483.129	NA	5.28085	1	NULL
5.32_195.0818m/z	0.669205	0.0283426	1.31312	H:CK	C11432	C11432	C14H10O	M+H	37.7	0	7.11753	96.5086	1-Phenanthrol; 1-Hydroxyphenanthrene;	Benzenoids	Phenanthrenes and derivatives	Phenanthrols	195.082	NA	5.3237	1	map00624 Polycyclic aromatic hydrocarbon degradation; map01120 Microbial metabolism in diverse environments;
5.32_195.0818m/z	0.669205	0.0283426	1.31312	H:CK	C11430	C11430	C14H10O	M+H	37.7	0	7.11753	96.5086	9-Hydroxyphenanthrene; 9-Phenanthrol;	Benzenoids	Phenanthrenes and derivatives	Phenanthrols	195.082	NA	5.3237	1	map00624 Polycyclic aromatic hydrocarbon degradation; map01120 Microbial metabolism in diverse environments;
5.32_195.0818m/z	0.669205	0.0283426	1.31312	H:CK	C12537	C12537	C14H12O2	M+H-H2O	37.8	0	6.51309	96.1891	Benzyl benzoate;	Benzenoids	Benzene and substituted derivatives	Benzoic acids and derivatives	195.082	NA	5.3237	1	NULL
5.32_195.0818m/z	0.669205	0.0283426	1.31312	H:CK	C01408	C01408	C14H12O2	M+H-H2O	37.8	0	6.51309	96.1891	Benzoin; 2-Hydroxy-1,2-diphenylethanone; Benzoin tincture;	Phenylpropanoids and polyketides	Stilbenes	Benzoins	195.082	NA	5.3237	1	NULL
5.32_224.0782m/z	0.6897	0.0202643	1.22227	H:CK	C16241	C16241	C8H14O2S2	M+NH4	35.9	1.79	3.95984	82.1732	(R)-Lipoate; (R)-Lipoic acid; (R)-(+)-Lipoate; R-(+)-Lipoic acid; 1,2-Dithiolane-3R-pentanoic acid;	Organoheterocyclic compounds	Dithiolanes	Lipoic acids and derivatives	224.078	NA	5.3237	1	map00785 Lipoic acid metabolism; map01100 Metabolic pathways;
5.32_224.0782m/z	0.6897	0.0202643	1.22227	H:CK	C01251	C01251	C7H10O7	M+NH4	36.4	0	8.17757	91.0866	(R)-2-Hydroxybutane-1,2,4-tricarboxylate; Homocitrate; Homocitric acid; 3-Hydroxy-3-carboxyadipic acid; (R)-2-Hydroxy-1,2,4-butanetricarboxylic acid;	Organic acids and derivatives	Carboxylic acids and derivatives	Tricarboxylic acids and derivatives	224.078	NA	5.3237	1	map00300 Lysine biosynthesis; map00620 Pyruvate metabolism; map01100 Metabolic pathways; map01120 Microbial metabolism in diverse environments; map01130 Biosynthesis of antibiotics; map01210 2-Oxocarboxylic acid metabolism; map01230 Biosynthesis of amino acids;
5.32_227.1732m/z	0.684166	0.00756483	1.53294	H:CK	C06984	C06984	C10H24N2O2	M+Na	40.6	11.2	0.870156	92.9264	Ethambutol;	Organic nitrogen compounds	Organonitrogen compounds	Amines	227.173	NA	5.3237	1	NULL
5.32_227.1732m/z	0.684166	0.00756483	1.53294	H:CK	C11332	C11332	C12H24N2O3	M+H-H2O	39	10.9	-9.12454	94.2817	Leucyl-leucine;	Organic acids and derivatives	Carboxylic acids and derivatives	Amino acids, peptides, and analogues	227.173	NA	5.3237	1	NULL
5.34_168.1152n	1.2368	0.0453716	1.07666	H:CK	C09836	C09836	C10H16O2	M+H, M+NH4	38.7	0	1.1625	94.9142	Ascaridole;	Organoheterocyclic compounds	Dioxanes	1,2-dioxanes	186.149	168.115	5.338	1	NULL
5.34_168.1152n	1.2368	0.0453716	1.07666	H:CK	C02108	C02108	C10H16O2	M+H, M+NH4	38.7	0	1.1625	94.9142	1,2-Campholide;	Organoheterocyclic compounds	Lactones	null	186.149	168.115	5.338	1	NULL
5.35_139.0756m/z	1.36867	0.0240383	1.28567	H:CK	C06728	C06728	C8H10O2	M+H	37.9	0	1.54434	91.2417	3-Ethylcatechol; 2,3-Dihydroxyethylbenzene; 3-Ethyl-benzene-1,2-diol;	Benzenoids	Phenols	Benzenediols	139.076	NA	5.35228	1	map00642 Ethylbenzene degradation; map01100 Metabolic pathways; map01120 Microbial metabolism in diverse environments; map01220 Degradation of aromatic compounds;
5.35_139.0756m/z	1.36867	0.0240383	1.28567	H:CK	C06044	C06044	C8H10O2	M+H	37.9	0	1.54434	91.2417	4-Hydroxyphenylethanol; Tyrosol;	Benzenoids	Phenols	Tyrosols and derivatives	139.076	NA	5.35228	1	map00350 Tyrosine metabolism;
5.35_227.1273m/z	1.26074	0.0370341	1.0653	H:CK	C11181	C11181	C13H11N3	M+NH4	33	0	-8.87468	74.8793	Proflavine;	Organoheterocyclic compounds	Quinolines and derivatives	Benzoquinolines	227.127	NA	5.35228	1	NULL
5.35_256.9985m/z	2.10451	0.0496455	1.88368	H:CK	C16554	C16554	C7H13Cl2N2O3P	M+H-H2O	26.9	0	-8.25221	43.9001	4-Ketoifosfamide;	Organoheterocyclic compounds	Oxazaphosphinanes	Isofamides	256.999	NA	5.35228	1	map00982 Drug metabolism - cytochrome P450;
5.35_256.9985m/z	2.10451	0.0496455	1.88368	H:CK	C07937	C07937	C8H5F3N2OS	M+Na	31.1	0	7.88776	64.5534	Riluzole;	Organoheterocyclic compounds	Benzothiazoles	null	256.999	NA	5.35228	1	NULL
5.35_256.9985m/z	2.10451	0.0496455	1.88368	H:CK	C07644	C07644	C7H13Cl2N2O3P	M+H-H2O	28	5.15	-8.25221	43.9001	4-Ketocyclophosphamide;	Organic nitrogen compounds	Organonitrogen compounds	Nitrogen mustard compounds	256.999	NA	5.35228	1	map00982 Drug metabolism - cytochrome P450;
5.35_347.1013m/z	1.87921	0.0209804	1.78057	H:CK	C06806	C06806	C15H20N2O4S	M+Na	36.9	0	-7.20313	92.3669	Acetohexamide;	Organic oxygen compounds	Organooxygen compounds	Carbonyl compounds	347.101	NA	5.35228	1	NULL
5.37_237.1113m/z	1.32387	0.00253048	1.41038	H:CK	C12457	C12457	C13H16O4	M+H	38.7	21.5	-3.42904	75.9697	3-Dimethylallyl-4-hydroxymandelic acid; 3-Dimethylallyl-4-hydroxymandelate;	Benzenoids	Phenols	1-hydroxy-2-unsubstituted benzenoids	237.111	NA	5.36657	1	map00401 Novobiocin biosynthesis; map01130 Biosynthesis of antibiotics;
5.37_357.1850m/z	0.770477	0.0341705	1.29692	H:CK	C14807	C14807	C20H30O3	M+K	34.3	0	7.32888	79.7909	12-OxoETE; 12-KETE; (5Z,8Z,10E,14Z)-12-Oxoeicosa-5,8,10,14-tetraenoic acid; (5Z,8Z,10E,14Z)-12-Oxoicosa-5,8,10,14-tetraenoic acid;	Lipids and lipid-like molecules	Fatty Acyls	Fatty acids and conjugates	357.185	NA	5.36657	1	map00590 Arachidonic acid metabolism;
5.37_357.1850m/z	0.770477	0.0341705	1.29692	H:CK	C00909	C00909	C20H30O3	M+K	35.3	4.74	7.32888	79.7909	Leukotriene A4; LTA4; (7E,9E,11Z,14Z)-(5S,6S)-5,6-Epoxyeicosa-7,9,11,14-tetraenoic acid; (7E,9E,11Z,14Z)-(5S,6S)-5,6-Epoxyeicosa-7,9,11,14-tetraenoate; (7E,9E,11Z,14Z)-(5S,6S)-5,6-Epoxyicosa-7,9,11,14-tetraenoate; (5S,6S,7E,9E,11Z,14Z)-5,6-Epoxyicosa-7,9,11,14-tetraenoate;	Lipids and lipid-like molecules	Fatty Acyls	Fatty acids and conjugates	357.185	NA	5.36657	1	map00590 Arachidonic acid metabolism; map01100 Metabolic pathways; map04726 Serotonergic synapse; map07034 Eicosanoids;
5.37_357.1850m/z	0.770477	0.0341705	1.29692	H:CK	C14732	C14732	C20H30O3	M+K	35.3	5.04	7.32888	79.7909	5-OxoETE; (6E,8Z,11Z,14Z)-5-Oxoicosa-6,8,11,14-tetraenoic acid; 5-Oxoeicosatetraenoic acid; 5-Oxoicosatetraenoic acid;	Lipids and lipid-like molecules	Fatty Acyls	Fatty acids and conjugates	357.185	NA	5.36657	1	map00590 Arachidonic acid metabolism;
5.37_357.1850m/z	0.770477	0.0341705	1.29692	H:CK	C14665	C14665	C20H30O3	M+K	34.3	0	7.32888	79.7909	Oranabol; Oxymesterone; 4,17beta-Dihydroxy-17alpha-methylandrost-4-en-3-one; 4-Hydroxy-17alpha-methyltestosterone;	Lipids and lipid-like molecules	Steroids and steroid derivatives	Androstane steroids	357.185	NA	5.36657	1	NULL
5.37_357.1850m/z	0.770477	0.0341705	1.29692	H:CK	C09110	C09110	C20H30O3	M+K	37.8	17.2	7.32888	79.7909	Ineketone;	Benzenoids	Phenanthrenes and derivatives	Hydrophenanthrenes	357.185	NA	5.36657	1	NULL
5.37_357.1850m/z	0.770477	0.0341705	1.29692	H:CK	C18177	C18177	C20H30O3	M+K	34.3	0	7.32888	79.7909	18R-HEPE; 18R-Hydroxy-5Z,8Z,11Z,14Z,16E-eicosapentaenoic acid;	Lipids and lipid-like molecules	Fatty Acyls	Eicosanoids	357.185	NA	5.36657	1	NULL
5.37_357.1850m/z	0.770477	0.0341705	1.29692	H:CK	C04577	C04577	C20H30O3	M+K	34.3	0	7.32888	79.7909	15-OxoETE; (5Z,8Z,11Z,13E)-15-Oxoicosa-5,8,11,13-tetraenoic acid; 15-Oxo-5,8,11-cis-13-trans-eicosatetraenoate; 15-Oxo-5,8,11-cis-13-trans-icosatetraenoate;	Lipids and lipid-like molecules	Fatty Acyls	Fatty acids and conjugates	357.185	NA	5.36657	1	map00590 Arachidonic acid metabolism;
5.41_411.1477m/z	0.631252	0.0224923	1.51891	H:CK	C01553	C01553	C21H19N3O3S	M+NH4	33.9	0	-2.24281	72.0645	Amsacrine; mAMSA; 4'-(9-Acridinylamino)-3'-methoxymethanesulfonanilide;	Organoheterocyclic compounds	Quinolines and derivatives	Benzoquinolines	411.148	NA	5.40943	1	NULL
5.41_411.1477m/z	0.631252	0.0224923	1.51891	H:CK	C10464	C10464	C23H22O7	M+H	33.1	1.6	9.33069	74.3255	12a-Hydroxyrotenone;	Phenylpropanoids and polyketides	Isoflavonoids	Isoflavans	411.148	NA	5.40943	1	NULL
5.41_411.1477m/z	0.631252	0.0224923	1.51891	H:CK	C07778	C07778	C21H25ClN2O3	M+Na	31.3	5.58	7.89705	59.5279	Cetirizine;	Benzenoids	Benzene and substituted derivatives	Diphenylmethanes	411.148	NA	5.40943	1	NULL
5.44_270.1022m/z	1.26576	0.0119033	1.22359	H:CK	C07539	C07539	C13H17N3O	M+K	32.3	0	8.07437	70.4662	Aminopyrine; 4-Dimethylaminoantipyrine;	Organoheterocyclic compounds	Azoles	Pyrazoles	270.102	NA	5.438	1	NULL
5.44_270.1022m/z	1.26576	0.0119033	1.22359	H:CK	C09238	C09238	C18H13N3O	M+H-H2O	34.3	0	-1.34882	73.2442	Rutaecarpine; Rutecarpine;	Organoheterocyclic compounds	Indoles and derivatives	Pyridoindoles	270.102	NA	5.438	1	NULL
5.47_214.1802m/z	8.5066	0.000466152	3.93423	H:CK	C12306	C12306	C12H20O2	M+NH4	39.3	0	0.455655	97.2854	Allyl cyclohexylpropionate; 2-Propenyl 3-cyclohexylpropanoate;	Lipids and lipid-like molecules	Fatty Acyls	Fatty acid esters	214.18	NA	5.46658	1	NULL
5.47_214.1802m/z	8.5066	0.000466152	3.93423	H:CK	C12300	C12300	C12H20O2	M+NH4	39.3	0	0.455655	97.2854	alpha-Terpinyl acetate; p-Menth-1-en-8-yl acetate;	Lipids and lipid-like molecules	Prenol lipids	Monoterpenoids	214.18	NA	5.46658	1	NULL
5.47_214.1802m/z	8.5066	0.000466152	3.93423	H:CK	C08486	C08486	C12H20O2	M+NH4	39.3	0	0.455655	97.2854	Ethyl(E,Z)-decadienoate; (2E,4Z)-2,4-Decadienoic acid, ethyl ester; Ethyl trans-2,cis-4-decadienoate;	Lipids and lipid-like molecules	Fatty Acyls	Fatty acid esters	214.18	NA	5.46658	1	NULL
5.47_221.0804m/z	0.778402	0.0260976	1.03273	H:CK	C19244	C19244	C11H10N4	M+Na	38.5	0	3.30822	96.4827	Glu-P-1; 2-Amino-6-methyldipyrid[1,2-a:3',2'-d]imidazole;	Organoheterocyclic compounds	Imidazopyridines	null	221.08	NA	5.46658	1	NULL
5.47_221.0804m/z	0.778402	0.0260976	1.03273	H:CK	C19180	C19180	C11H10N4	M+Na	38.5	0	3.30822	96.4827	2-Amino-3-methylimidazo[4,5-f]quinoline; IQ;	Organoheterocyclic compounds	Quinolines and derivatives	null	221.08	NA	5.46658	1	map05204 Chemical carcinogenesis;
5.54_447.0927m/z	1.40976	0.0123875	1.34499	H:CK	C10073	C10073	C21H20O12	M+H-H2O	37.3	1.31	1.07348	86.3596	Hyperin; Quercetin 3-galactoside;	Phenylpropanoids and polyketides	Flavonoids	Flavonoid glycosides	447.093	NA	5.54445	1	NULL
5.54_447.0927m/z	1.40976	0.0123875	1.34499	H:CK	C18438	C18438	C13H16N10O5S	M+Na	36.4	0	2.07658	84.5499	Azimsulfuron;	Organic nitrogen compounds	Organonitrogen compounds	Sulfonylureas	447.093	NA	5.54445	1	NULL
5.54_447.0927m/z	1.40976	0.0123875	1.34499	H:CK	C05623	C05623	C21H20O12	M+H-H2O	37.3	1.31	1.07348	86.3596	Quercetin 3-O-glucoside; Isoquercitrin; 2-(3,4-Dihidroxyphenyl)-3-(beta-D-glucofuranosyloxy)-5,7-dihydroxy-4H-1-benzopyran-4-one; Isotrifoliin;	Phenylpropanoids and polyketides	Flavonoids	Flavonoid glycosides	447.093	NA	5.54445	1	map00944 Flavone and flavonol biosynthesis; map01100 Metabolic pathways; map01110 Biosynthesis of secondary metabolites;
5.56_145.1227m/z	1.47561	0.048355	1.42617	H:CK	C07185	C07185	C8H16O2	M+H	38.4	0	2.88306	95.5579	Valproic acid;	Lipids and lipid-like molecules	Fatty Acyls	Fatty acids and conjugates	145.123	NA	5.55873	1	map00982 Drug metabolism - cytochrome P450; map04976 Bile secretion;
5.56_145.1227m/z	1.47561	0.048355	1.42617	H:CK	C06423	C06423	C8H16O2	M+H	41.1	13.4	2.88306	95.5579	Octanoic acid; Caprylic acid; Octylic acid;	Lipids and lipid-like molecules	Fatty Acyls	Fatty acids and conjugates	145.123	NA	5.55873	1	map00061 Fatty acid biosynthesis; map01060 Biosynthesis of plant secondary metabolites; map01066 Biosynthesis of alkaloids derived from terpenoid and polyketide; map01100 Metabolic pathways;
5.56_175.1482m/z	0.655041	0.0417509	1.51811	H:CK	C12286	C12286	C13H20O	M+H-H2O	39	0	0.587397	95.7319	alpha-Ionone;	Lipids and lipid-like molecules	Prenol lipids	Sesquiterpenoids	175.148	NA	5.55873	1	NULL
5.56_175.1482m/z	0.655041	0.0417509	1.51811	H:CK	C12287	C12287	C13H20O	M+H-H2O	39	0	0.587397	95.7319	beta-Ionone; trans-beta-Ionone;	Lipids and lipid-like molecules	Prenol lipids	Sesquiterpenoids	175.148	NA	5.55873	1	NULL
5.56_89.0600m/z	1.60271	0.0363253	1.80231	H:CK	C02632	C02632	C4H8O2	M+H	38.7	0	3.53661	97.4902	2-Methylpropanoate; 2-Methylpropanoic acid; Isobutyric acid; Isobutanoate; Dimethylacetic acid; Isobutyrate;	Organic acids and derivatives	Carboxylic acids and derivatives	Carboxylic acids	89.06	NA	5.55873	1	map01120 Microbial metabolism in diverse environments; map01220 Degradation of aromatic compounds; map04974 Protein digestion and absorption;
5.56_89.0600m/z	1.60271	0.0363253	1.80231	H:CK	C00466	C00466	C4H8O2	M+H	38.7	0	3.53661	97.4902	Acetoin; 2-Acetoin; 3-Hydroxybutan-2-one; 3-Hydroxy-2-butanone; Dimethylketol;	Organic oxygen compounds	Organooxygen compounds	Carbonyl compounds	89.06	NA	5.55873	1	NULL
5.56_89.0600m/z	1.60271	0.0363253	1.80231	H:CK	C00246	C00246	C4H8O2	M+H	38.7	0	3.53661	97.4902	Butanoic acid; Butanoate; Butyrate; Butyric acid;	Lipids and lipid-like molecules	Fatty Acyls	Fatty acids and conjugates	89.06	NA	5.55873	1	map00650 Butanoate metabolism; map01100 Metabolic pathways; map04973 Carbohydrate digestion and absorption; map04974 Protein digestion and absorption;
5.56_89.0600m/z	1.60271	0.0363253	1.80231	H:CK	C00849	C00849	C4H8O2	M+H	38.7	0	3.53661	97.4902	Ethyl acetate;	Organic acids and derivatives	Carboxylic acids and derivatives	Carboxylic acid derivatives	89.06	NA	5.55873	1	NULL
5.63_475.2149m/z	1.34275	0.0189161	1.26549	H:CK	C07225	C07225	C23H27N3O7	M+NH4	37.1	0	-8.37995	94.672	Minocycline;	Phenylpropanoids and polyketides	Tetracyclines	null	475.215	NA	5.63017	1	NULL
5.63_475.2149m/z	1.34275	0.0189161	1.26549	H:CK	C07259	C07259	C22H30N6O4S	M+H	38.2	6.08	5.68037	91.5066	Sildenafil;	Benzenoids	Benzene and substituted derivatives	Benzenesulfonamides	475.215	NA	5.63017	1	NULL
5.70_287.0548m/z	1.4804	0.00650666	1.49271	H:CK	C12134	C12134	C15H10O6	M+H	35.7	0	-0.65636	79.2249	2'-Hydroxygenistein; 2',4',5,7-Tetrahydroxyisoflavone;	Phenylpropanoids and polyketides	Isoflavonoids	Isoflav-2-enes	287.055	NA	5.7016	1	map00943 Isoflavonoid biosynthesis;
5.70_287.0548m/z	1.4804	0.00650666	1.49271	H:CK	C08720	C08720	C15H10O6	M+H	35.7	0	-0.65636	79.2249	Maritimetin;	Phenylpropanoids and polyketides	Aurone flavonoids	null	287.055	NA	5.7016	1	NULL
5.70_287.0548m/z	1.4804	0.00650666	1.49271	H:CK	C10184	C10184	C15H10O6	M+H	35.7	0	-0.65636	79.2249	Scutellarein; Isocarthamidin; 6-Hydroxyapigenin;	Phenylpropanoids and polyketides	Flavonoids	Flavones	287.055	NA	5.7016	1	NULL
5.70_287.0548m/z	1.4804	0.00650666	1.49271	H:CK	C17810	C17810	C15H10O6	M+H	35.7	0	-0.65636	79.2249	Citreorosein; omega-Hydroxyemodin;	Benzenoids	Anthracenes	Anthraquinones	287.055	NA	5.7016	1	NULL
5.70_287.0548m/z	1.4804	0.00650666	1.49271	H:CK	C05903	C05903	C15H10O6	M+H	35.7	0	-0.65636	79.2249	Kaempferol; 3,4',5,7-Tetrahydroxyflavone; 3,5,7-Trihydroxy-2-(4-hydroxyphenyl)-4H-1-benzopyran-4-one; 5,7,4'-Trihydroxyflavonol; C.I. 75640; Indigo yellow; Kaempherol; Kempferol; Nimbecetin; Pelargidenolon; Populnetin; Rhamnolutein; Rhamnolutin; Robigenin; Swartziol; Trifolitin;	Phenylpropanoids and polyketides	Flavonoids	Flavones	287.055	NA	5.7016	1	map00941 Flavonoid biosynthesis; map00944 Flavone and flavonol biosynthesis; map01061 Biosynthesis of phenylpropanoids; map01100 Metabolic pathways; map01110 Biosynthesis of secondary metabolites;
5.70_287.0548m/z	1.4804	0.00650666	1.49271	H:CK	C10510	C10510	C15H10O6	M+H	35.7	0	-0.65636	79.2249	Orobol;	Phenylpropanoids and polyketides	Isoflavonoids	Isoflav-2-enes	287.055	NA	5.7016	1	NULL
5.70_287.0548m/z	1.4804	0.00650666	1.49271	H:CK	C01514	C01514	C15H10O6	M+H	35.7	0	-0.65636	79.2249	Luteolin; 3',4',5,7-Tetrahydroxyflavone; 5,7,3',4'-Tetrahydroxyflavone;	Phenylpropanoids and polyketides	Flavonoids	Flavones	287.055	NA	5.7016	1	map00941 Flavonoid biosynthesis; map00944 Flavone and flavonol biosynthesis; map01100 Metabolic pathways; map01110 Biosynthesis of secondary metabolites;
5.70_287.0548m/z	1.4804	0.00650666	1.49271	H:CK	C10097	C10097	C15H10O6	M+H	35.7	0	-0.65636	79.2249	Isoscutellarein; 8-Hydroxyapigenin;	Phenylpropanoids and polyketides	Flavonoids	Flavones	287.055	NA	5.7016	1	NULL
5.70_472.1607m/z	2.00432	0.0111677	2.10124	H:CK	C03204	C03204	C20H21N7O7	M+H	39.1	11.2	6.81567	92.2477	10-Formyldihydrofolate;	Organoheterocyclic compounds	Pteridines and derivatives	Pterins and derivatives	472.161	NA	5.7016	1	NULL
5.73_215.0697m/z	1.24609	0.045815	1.00936	H:CK	C14163	C14163	C13H10O3	M+H	37.6	0	-2.62315	91.293	Phenyl salicylate;	Phenylpropanoids and polyketides	Depsides and depsidones	null	215.07	NA	5.73017	1	NULL
5.73_215.0697m/z	1.24609	0.045815	1.00936	H:CK	C10480	C10480	C11H12O3	M+Na	35.9	0	9.60111	89.8688	Myristicin;	Organoheterocyclic compounds	Benzodioxoles	null	215.07	NA	5.73017	1	NULL
5.74_147.0808m/z	1.30439	0.00775771	1.21403	H:CK	C12303	C12303	C10H12O2	M+H-H2O	39.2	0	1.93265	98.1924	Phenethyl acetate; 2-Phenylethyl acetate;	Benzenoids	Benzene and substituted derivatives	null	147.081	NA	5.74445	1	NULL
5.74_147.0808m/z	1.30439	0.00775771	1.21403	H:CK	C10469	C10469	C10H12O2	M+H-H2O	39.2	0	1.93265	98.1924	Isoeugenol;	Benzenoids	Phenols	Methoxyphenols	147.081	NA	5.74445	1	map00940 Phenylpropanoid biosynthesis;
5.74_147.0808m/z	1.30439	0.00775771	1.21403	H:CK	C09904	C09904	C10H12O2	M+H-H2O	39.2	0	1.93265	98.1924	beta-Thujaplicin; Hinokitiol; 4-Isopropyltropolone;	Hydrocarbon derivatives	Tropones	Tropolones	147.081	NA	5.74445	1	NULL
5.74_147.0808m/z	1.30439	0.00775771	1.21403	H:CK	C10453	C10453	C10H12O2	M+H-H2O	39.2	0	1.93265	98.1924	Eugenol;	Benzenoids	Phenols	Methoxyphenols	147.081	NA	5.74445	1	map00940 Phenylpropanoid biosynthesis;
5.74_147.0808m/z	1.30439	0.00775771	1.21403	H:CK	C06578	C06578	C10H12O2	M+H-H2O	39.2	0	1.93265	98.1924	p-Cumate;	Lipids and lipid-like molecules	Prenol lipids	Monoterpenoids	147.081	NA	5.74445	1	map00622 Xylene degradation; map01120 Microbial metabolism in diverse environments; map01220 Degradation of aromatic compounds;
5.76_201.1849m/z	1.82479	0.0134204	1.86799	H:CK	C02679	C02679	C12H24O2	M+H	40	7.32	-0.173819	92.9893	Dodecanoic acid; Dodecanoate; Dodecylcarboxylate; Lauric acid;	Lipids and lipid-like molecules	Fatty Acyls	Fatty acids and conjugates	201.185	NA	5.75875	1	map00061 Fatty acid biosynthesis; map00333 Prodigiosin biosynthesis; map01100 Metabolic pathways; map01130 Biosynthesis of antibiotics;
5.77_359.1688m/z	1.30111	0.000226316	1.3211	H:CK	C15658	C15658	C12H23NO10	M+NH4	34.8	0	8.01359	83.0576	6-(alpha-D-Glucosaminyl)-1D-myo-inositol;	Organic oxygen compounds	Organooxygen compounds	Carbohydrates and carbohydrate conjugates	359.169	NA	5.77303	1	NULL
5.77_449.1094m/z	1.64569	0.000112899	1.95152	H:CK	C01750	C01750	C21H20O11	M+H	37.2	0	3.55027	90.2356	Quercitrin; Quercetin 3-L-rhamnoside; Quercetin 3-O-alpha-L-rhamnopyranoside;	Phenylpropanoids and polyketides	Flavonoids	Flavonoid glycosides	449.109	NA	5.77303	1	map00944 Flavone and flavonol biosynthesis;
5.77_449.1094m/z	1.64569	0.000112899	1.95152	H:CK	C12249	C12249	C21H20O11	M+H	37.2	0	3.55027	90.2356	Kaempferol 3-O-glucoside; Kaempferol 3-O-beta-D-glucoside; Astragalin;	Phenylpropanoids and polyketides	Flavonoids	Flavonoid glycosides	449.109	NA	5.77303	1	map00944 Flavone and flavonol biosynthesis; map01110 Biosynthesis of secondary metabolites;
5.77_449.1094m/z	1.64569	0.000112899	1.95152	H:CK	C03951	C03951	C21H20O11	M+H	37.2	0	3.55027	90.2356	Luteolin 7-O-beta-D-glucoside; Luteolin 7-O-glucoside; 7-O-beta-D-Glucosyl-5,7,3',4'-tetrahydroxyflavone;	Phenylpropanoids and polyketides	Flavonoids	Flavonoid glycosides	449.109	NA	5.77303	1	map00944 Flavone and flavonol biosynthesis;
5.82_307.0252m/z	1.51656	0.028878	1.554	H:CK	C06969	C06969	C10H16N2O4S3	M+H-H2O	38.6	12.3	3.92788	85.0817	Dorzolamide;	Organoheterocyclic compounds	Thiophenes	2,3,5-trisubstituted thiophenes	307.025	NA	5.81588	1	NULL
5.83_334.2370m/z	4.21631	0.0367386	2.49494	H:CK	C16680	C16680	C20H28O3	M+NH4	36.1	2.33	-2.27397	81.0195	all-trans-5,6-Epoxyretinoic acid; all-trans-5,6-Epoxy-5,6-dihydroretinoic acid;	Lipids and lipid-like molecules	Prenol lipids	Retinoids	334.237	NA	5.83018	1	map00830 Retinol metabolism;
5.83_334.2370m/z	4.21631	0.0367386	2.49494	H:CK	C16679	C16679	C20H28O3	M+NH4	36.1	2.33	-2.27397	81.0195	all-trans-18-Hydroxyretinoic acid;	Lipids and lipid-like molecules	Prenol lipids	Retinoids	334.237	NA	5.83018	1	map00830 Retinol metabolism;
5.83_334.2370m/z	4.21631	0.0367386	2.49494	H:CK	C14717	C14717	C20H28O3	M+NH4	35.9	1.22	-2.27397	81.0195	15-Deoxy-Delta12,14-PGJ2; 15-Deoxy-Delta12,14-prostaglandin J2; 15-Deoxy-PGJ2;	Lipids and lipid-like molecules	Fatty Acyls	Eicosanoids	334.237	NA	5.83018	1	map00590 Arachidonic acid metabolism;
5.83_334.2370m/z	4.21631	0.0367386	2.49494	H:CK	C16677	C16677	C20H28O3	M+NH4	36.1	2.36	-2.27397	81.0195	all-trans-4-Hydroxyretinoic acid;	Lipids and lipid-like molecules	Prenol lipids	Retinoids	334.237	NA	5.83018	1	map00830 Retinol metabolism; map01100 Metabolic pathways;
5.89_295.1064m/z	1.25936	5.09253e-05	1.21927	H:CK	C07309	C07309	C12H20N2O3S	M+Na	31.9	0	-8.38902	68.8061	Sotalol;	Benzenoids	Benzene and substituted derivatives	Sulfanilides	295.106	NA	5.89377	1	NULL
5.92_579.2659m/z	1.48861	0.0468256	1.4299	H:CK	C06541	C06541	C32H38N2O8	M+H	35.6	0	-7.22937	86.3695	Deserpidine;	Alkaloids and derivatives	Yohimbine alkaloids	null	579.266	NA	5.92233	1	NULL
6.08_229.0859m/z	1.68697	0.000213129	1.89087	H:CK	C14285	C14285	C14H12O3	M+H	38.4	0	-0.157116	91.9476	2-Hydroxy-4-methoxybenzophenone; Oxybenzone;	Benzenoids	Benzene and substituted derivatives	Benzophenones	229.086	NA	6.07948	1	NULL
6.08_229.0859m/z	1.68697	0.000213129	1.89087	H:CK	C09925	C09925	C14H12O3	M+H	38.4	0	-0.157116	91.9476	5,6-Dehydrokawain;	Phenylpropanoids and polyketides	Kavalactones	null	229.086	NA	6.07948	1	NULL
6.08_229.0859m/z	1.68697	0.000213129	1.89087	H:CK	C09314	C09314	C14H12O3	M+H	38.4	0	-0.157116	91.9476	Trioxsalen; Trioxysalen; 4,8,5'-Trimethylpsoralen;	Phenylpropanoids and polyketides	Coumarins and derivatives	Furanocoumarins	229.086	NA	6.07948	1	NULL
6.08_229.0859m/z	1.68697	0.000213129	1.89087	H:CK	C09312	C09312	C14H12O3	M+H	38.4	0	-0.157116	91.9476	Seselin;	Phenylpropanoids and polyketides	Coumarins and derivatives	Pyranocoumarins	229.086	NA	6.07948	1	NULL
6.08_229.0859m/z	1.68697	0.000213129	1.89087	H:CK	C03582	C03582	C14H12O3	M+H	38.4	0	-0.157116	91.9476	Resveratrol; 3,4',5-Trihydroxystilbene; trans-Resveratrol;	Phenylpropanoids and polyketides	Stilbenes	null	229.086	NA	6.07948	1	map00945 Stilbenoid, diarylheptanoid and gingerol biosynthesis; map01061 Biosynthesis of phenylpropanoids; map01110 Biosynthesis of secondary metabolites; map04211 Longevity regulating pathway; map04212 Longevity regulating pathway - worm;
6.08_229.0859m/z	1.68697	0.000213129	1.89087	H:CK	C17672	C17672	C14H14O4	M+H-H2O	38.3	0	-0.145624	91.8151	Torachrysone;	Benzenoids	Naphthalenes	Naphthols and derivatives	229.086	NA	6.07948	1	NULL
6.12_231.1148m/z	0.603853	0.00967583	1.78196	H:CK	C12286	C12286	C13H20O	M+K	37.3	0	1.42867	88.0099	alpha-Ionone;	Lipids and lipid-like molecules	Prenol lipids	Sesquiterpenoids	231.115	NA	6.12233	1	NULL
6.12_231.1148m/z	0.603853	0.00967583	1.78196	H:CK	C12287	C12287	C13H20O	M+K	39.9	13.1	1.42867	88.0099	beta-Ionone; trans-beta-Ionone;	Lipids and lipid-like molecules	Prenol lipids	Sesquiterpenoids	231.115	NA	6.12233	1	NULL
6.12_231.1148m/z	0.603853	0.00967583	1.78196	H:CK	C05643	C05643	C13H16N2O3	M+H-H2O	38.8	14.9	8.237	88.1475	6-Hydroxymelatonin;	Organoheterocyclic compounds	Indoles and derivatives	Hydroxyindoles	231.115	NA	6.12233	1	map00380 Tryptophan metabolism;
6.12_231.1148m/z	0.603853	0.00967583	1.78196	H:CK	C14562	C14562	C16H16	M+Na	37.6	0	2.05006	90.2486	2,4-Diphenyl-1-butene;	Phenylpropanoids and polyketides	Linear 1,3-diarylpropanoids	null	231.115	NA	6.12233	1	NULL
6.15_264.0562m/z	1.22831	0.0119263	1.06344	H:CK	C06862	C06862	C6H14O6S2	M+NH4	33	0	-3.30306	69.1205	Busulfan;	Organic acids and derivatives	Organic sulfonic acids and derivatives	Organosulfonic acids and derivatives	264.056	NA	6.15092	1	NULL
6.15_264.0562m/z	1.22831	0.0119263	1.06344	H:CK	C21712	C21712	C12H16ClNO	M+K	31.4	0	4.41219	62.0887	2-Chloro-N-(2,6-diethylphenyl)acetamide;	Organonitrogen compounds	N-arylamides	null	264.056	NA	6.15092	1	NULL
6.20_242.1751m/z	1.38698	0.0428993	1.13093	H:CK	C11512	C11512	C13H20O3	M+NH4	33.7	0	0.200475	68.6521	Methyl jasmonate; (-)-Methyl jasmonate;	Lipids and lipid-like molecules	Fatty Acyls	Lineolic acids and derivatives	242.175	NA	6.20022	1	map00592 alpha-Linolenic acid metabolism; map01110 Biosynthesis of secondary metabolites;
6.21_433.2421m/z	2.49365	0.00208385	2.32118	H:CK	C07777	C07777	C28H33ClN2	M+H	33.6	0	3.69287	72.4661	Buclizine;	Benzenoids	Benzene and substituted derivatives	Diphenylmethanes	433.242	NA	6.2145	1	NULL
6.24_245.1170m/z	1.3738	0.0113531	1.24849	H:CK	C10247	C10247	C15H16O3	M+H	39	0	-0.883809	96.0169	Batatasin IV; 3-[2-(2-Hydroxyphenyl)ethyl]-5-methoxyphenol;	Phenylpropanoids and polyketides	Stilbenes	null	245.117	NA	6.24307	1	NULL
6.24_245.1170m/z	1.3738	0.0113531	1.24849	H:CK	C04223	C04223	C13H18O3	M+Na	36.8	0	9.85902	94.5293	(+/-)-6-Hydroxy-3-oxo-alpha-ionone;	Lipids and lipid-like molecules	Prenol lipids	Sesquiterpenoids	245.117	NA	6.24307	1	NULL
6.29_399.2000m/z	1.80667	0.00454725	1.71768	H:CK	C16443	C16443	C16H23N5O6	M+NH4	37.9	0	3.44284	93.7592	trans-Zeatin-7-beta-D-glucoside;	Organic oxygen compounds	Organooxygen compounds	Carbohydrates and carbohydrate conjugates	399.2	NA	6.28593	1	map00908 Zeatin biosynthesis; map01110 Biosynthesis of secondary metabolites;
6.29_399.2000m/z	1.80667	0.00454725	1.71768	H:CK	C07310	C07310	C24H32O4S	M+H-H2O	36.1	0	2.71273	83.4847	Spironolactone;	Lipids and lipid-like molecules	Steroids and steroid derivatives	Steroid lactones	399.2	NA	6.28593	1	NULL
6.30_160.1332m/z	1.71867	0.0332757	1.71588	H:CK	C19318	C19318	C8H14O2	M+NH4	28.5	0	-0.388399	43.1748	Allyl isovalerate;	Lipids and lipid-like molecules	Fatty Acyls	Fatty acid esters	160.133	NA	6.30022	1	NULL
6.30_160.1332m/z	1.71867	0.0332757	1.71588	H:CK	C16648	C16648	C8H14O2	M+NH4	28.5	0	-0.388399	43.1748	2-n-Propyl-4-pentenoic acid; 4-En-valproic acid; 4-Ene-VPA;	Lipids and lipid-like molecules	Fatty Acyls	Fatty acids and conjugates	160.133	NA	6.30022	1	map00982 Drug metabolism - cytochrome P450;
6.30_160.1332m/z	1.71867	0.0332757	1.71588	H:CK	C19757	C19757	C8H14O2	M+NH4	28.5	0	-0.388399	43.1748	(Z)-3-Hexen-1-ol acetate; (3Z)-Hex-3-en-1-yl acetate; cis-3-Hexenyl acetate;	Organic acids and derivatives	Carboxylic acids and derivatives	Carboxylic acid derivatives	160.133	NA	6.30022	1	map00592 alpha-Linolenic acid metabolism; map01110 Biosynthesis of secondary metabolites;
6.30_160.1332m/z	1.71867	0.0332757	1.71588	H:CK	C12297	C12297	C8H14O2	M+NH4	28.5	0	-0.388399	43.1748	Cyclohexyl acetate;	Organic acids and derivatives	Carboxylic acids and derivatives	Carboxylic acid derivatives	160.133	NA	6.30022	1	NULL
6.30_160.1332m/z	1.71867	0.0332757	1.71588	H:CK	C16653	C16653	C8H14O2	M+NH4	28.5	0	-0.388399	43.1748	2-n-Propyl-2-pentenoic acid; 2-En-valproic acid; 2-Ene-VPA;	Lipids and lipid-like molecules	Fatty Acyls	Fatty acids and conjugates	160.133	NA	6.30022	1	map00982 Drug metabolism - cytochrome P450;
6.30_160.1332m/z	1.71867	0.0332757	1.71588	H:CK	C16654	C16654	C8H14O2	M+NH4	28.5	0	-0.388399	43.1748	2-n-Propyl-3-pentenoic acid; 3-En-valproic acid; 3-Ene-VPA;	Lipids and lipid-like molecules	Fatty Acyls	Fatty acids and conjugates	160.133	NA	6.30022	1	map00982 Drug metabolism - cytochrome P450;
6.33_309.2786m/z	0.406845	0.0221632	2.36429	H:CK	C16525	C16525	C20H36O2	M+H	38.6	2.86	-0.726163	91.1228	Icosadienoic acid; Eicosadienoic acid; 11,14-Icosadienoic acid; (11Z,14Z)-Icosa-11,14-dienoic acid; 11,14-Eicosadienoic acid; (11Z,14Z)-Eicosa-11,14-dienoic acid;	Lipids and lipid-like molecules	Fatty Acyls	Fatty acids and conjugates	309.279	NA	6.32878	1	map01040 Biosynthesis of unsaturated fatty acids;
6.44_261.1855m/z	0.681788	0.00369866	1.45473	H:CK	C10482	C10482	C17H26O3	M+H-H2O	38.8	0	2.30149	96.8976	6-Paradol; 3-Decanone, 1-(4-hydroxy-3-methoxyphenyl)-;	Benzenoids	Benzene and substituted derivatives	Phenols and derivatives	261.186	NA	6.44308	1	NULL
6.44_261.1855m/z	0.681788	0.00369866	1.45473	H:CK	C17552	C17552	C12H16O2.[C5H8]n	M+H	19.4	0	2.46081	NA	2-Polyprenyl-6-methoxyphenol;	Lipids and lipid-like molecules	Prenol lipids	Monoterpenoids	261.186	NA	6.44308	1	map00130 Ubiquinone and other terpenoid-quinone biosynthesis; map01100 Metabolic pathways; map01110 Biosynthesis of secondary metabolites;
6.46_303.0841m/z	1.23664	0.0302531	1.00269	H:CK	C10419	C10419	C16H14O6	M+H	31.5	0	-7.23474	65.4314	Ferreirin; 2,3-Dihydro-5,7-dihydroxy-3-(2-hydroxy-4-methoxyphenyl)-4H-1-benzopyran-4-one;	Phenylpropanoids and polyketides	Isoflavonoids	O-methylated isoflavonoids	303.084	NA	6.45737	1	NULL
6.46_303.0841m/z	1.23664	0.0302531	1.00269	H:CK	C01709	C01709	C16H14O6	M+H	31.5	0	-7.23474	65.4314	Hesperetin; 3',5,7-Trihydroxy-4'-methoxyflavanone;	Phenylpropanoids and polyketides	Flavonoids	O-methylated flavonoids	303.084	NA	6.45737	1	map00941 Flavonoid biosynthesis;
6.46_460.1248m/z	1.28225	0.01283	1.11	H:CK	C11158	C11158	C23H23N3O5	M+K	30.1	10.4	-5.0562	46.0387	Topotecan;	Alkaloids and derivatives	Camptothecins	null	460.125	NA	6.45737	1	map04976 Bile secretion;
6.49_133.0493m/z	1.67743	0.00758136	1.58251	H:CK	C00259	C00259	C5H10O5	M+H-H2O	57.1	93.7	-1.40385	93.5675	L-Arabinose; L-Arabinopyranose;	Organic oxygen compounds	Organooxygen compounds	Carbohydrates and carbohydrate conjugates	133.049	NA	6.48595	1	map00040 Pentose and glucuronate interconversions; map00053 Ascorbate and aldarate metabolism; map00520 Amino sugar and nucleotide sugar metabolism; map01100 Metabolic pathways; map02010 ABC transporters;
6.49_133.0493m/z	1.67743	0.00758136	1.58251	H:CK	C00181	C00181	C5H10O5	M+H-H2O	57.1	93.7	-1.40385	93.5675	D-Xylose; Wood sugar;	Organic oxygen compounds	Organooxygen compounds	Carbohydrates and carbohydrate conjugates	133.049	NA	6.48595	1	map00040 Pentose and glucuronate interconversions; map00520 Amino sugar and nucleotide sugar metabolism; map01100 Metabolic pathways; map02010 ABC transporters;
6.49_133.0493m/z	1.67743	0.00758136	1.58251	H:CK	C20569	C20569	C5H10O5	M+H-H2O	57.1	93.7	-1.40385	93.5675	beta-L-Arabinofuranose;	Organic oxygen compounds	Organooxygen compounds	Carbohydrates and carbohydrate conjugates	133.049	NA	6.48595	1	NULL
6.49_133.0493m/z	1.67743	0.00758136	1.58251	H:CK	C00900	C00900	C5H8O4	M+H	57.3	94.9	-1.59532	93.8045	2-Acetolactate;	Organic acids and derivatives	Keto acids and derivatives	Short-chain keto acids and derivatives	133.049	NA	6.48595	1	NULL
6.49_133.0493m/z	1.67743	0.00758136	1.58251	H:CK	C08373	C08373	C6H14S2	M+H-H2O	35.3	0	-7.19531	84.3622	Dipropyl disulfide; n-Propyl disulfide;	Organosulfur compounds	Organic disulfides	Dialkyldisulfides	133.049	NA	6.48595	1	NULL
6.49_133.0493m/z	1.67743	0.00758136	1.58251	H:CK	C06010	C06010	C5H8O4	M+H	57.3	94.9	-1.59532	93.8045	(S)-2-Acetolactate; (S)-2-Hydroxy-2-methyl-3-oxobutanoate; (2S)-2-Hydroxy-2-methyl-3-oxobutanoate;	Organic acids and derivatives	Keto acids and derivatives	Short-chain keto acids and derivatives	133.049	NA	6.48595	1	map00290 Valine, leucine and isoleucine biosynthesis; map00650 Butanoate metabolism; map00660 C5-Branched dibasic acid metabolism; map00770 Pantothenate and CoA biosynthesis; map01100 Metabolic pathways; map01110 Biosynthesis of secondary metabolites; map01130 Biosynthesis of antibiotics; map01210 2-Oxocarboxylic acid metabolism; map01230 Biosynthesis of amino acids;
6.49_133.0493m/z	1.67743	0.00758136	1.58251	H:CK	C00121	C00121	C5H10O5	M+H-H2O	57.1	93.7	-1.40385	93.5675	D-Ribose;	Organic oxygen compounds	Organooxygen compounds	Carbohydrates and carbohydrate conjugates	133.049	NA	6.48595	1	map00030 Pentose phosphate pathway; map02010 ABC transporters; map02030 Bacterial chemotaxis;
6.49_133.0493m/z	1.67743	0.00758136	1.58251	H:CK	C00489	C00489	C5H8O4	M+H	57.3	94.9	-1.59532	93.8045	Glutarate; Glutaric acid; Pentanedioic acid; 1,3-Propanedicarboxylic acid;	Organic acids and derivatives	Carboxylic acids and derivatives	Dicarboxylic acids and derivatives	133.049	NA	6.48595	1	map00071 Fatty acid degradation; map00310 Lysine degradation; map01120 Microbial metabolism in diverse environments;
6.49_133.0493m/z	1.67743	0.00758136	1.58251	H:CK	C06115	C06115	C5H10O5	M+H-H2O	57.1	93.7	-1.40385	93.5675	L-Arabinofuranose;	Organic oxygen compounds	Organooxygen compounds	Carbohydrates and carbohydrate conjugates	133.049	NA	6.48595	1	NULL
6.49_133.0493m/z	1.67743	0.00758136	1.58251	H:CK	C00310	C00310	C5H10O5	M+H-H2O	57.1	93.7	-1.40385	93.5675	D-Xylulose; D-threo-Pentulose; D-Lyxulose;	Organic oxygen compounds	Organooxygen compounds	Carbohydrates and carbohydrate conjugates	133.049	NA	6.48595	1	map00040 Pentose and glucuronate interconversions; map01100 Metabolic pathways;
6.49_232.0962m/z	1.6941	0.00170273	1.87466	H:CK	C14163	C14163	C13H10O3	M+NH4	38	0	-2.90313	93.2578	Phenyl salicylate;	Phenylpropanoids and polyketides	Depsides and depsidones	null	232.096	NA	6.48595	1	NULL
6.49_479.1583m/z	1.61813	0.0378774	1.57642	H:CK	C20383	C20383	C23H28O12	M+H-H2O	33	5.08	7.0295	67.9194	Mycophenolic acid O-acyl-glucuronide;	Organic oxygen compounds	Organooxygen compounds	Carbohydrates and carbohydrate conjugates	479.158	NA	6.48595	1	NULL
6.50_456.2442m/z	1.64424	0.00236733	1.75688	H:CK	C03577	C03577	C23H37NO6S	M+H	35.6	0.623	6.03669	84.0857	20-Hydroxyleukotriene E4; 20-OH-LTE4; 20-OH-Leukotriene E4;	Lipids and lipid-like molecules	Fatty Acyls	Eicosanoids	456.244	NA	6.50023	1	map00590 Arachidonic acid metabolism;
6.50_461.2044m/z	1.53556	0.0368008	1.62945	H:CK	C07398	C07398	C25H30N2O5	M+Na	39.4	15.9	-0.601366	81.9284	Quinapril;	Organic acids and derivatives	Carboxylic acids and derivatives	Amino acids, peptides, and analogues	461.204	NA	6.50023	1	NULL
6.74_321.1670m/z	1.48917	0.0163333	1.43003	H:CK	C14750	C14750	C18H24O5	M+H	33.6	6.55	-8.14911	70.4833	alpha-Zearalenol; trans-Zearalenol;	Phenylpropanoids and polyketides	Macrolides and analogues	null	321.167	NA	6.73525	1	NULL
6.76_107.0498m/z	0.712701	0.00889959	1.5023	H:CK	C15572	C15572	C7H8O2	M+H-H2O	37.2	0	5.22021	92.2435	Guaiacol;	Benzenoids	Phenols	Methoxyphenols	107.05	NA	6.76382	1	NULL
6.76_107.0498m/z	0.712701	0.00889959	1.5023	H:CK	C00261	C00261	C7H6O	M+H	37.1	0	6.10685	92.4749	Benzaldehyde; Benzoic aldehyde;	Benzenoids	Benzene and substituted derivatives	Benzoyl derivatives	107.05	NA	6.76382	1	map00623 Toluene degradation; map00627 Aminobenzoate degradation; map01120 Microbial metabolism in diverse environments; map01220 Degradation of aromatic compounds;
6.76_107.0498m/z	0.712701	0.00889959	1.5023	H:CK	C06730	C06730	C7H8O2	M+H-H2O	37.2	0	5.22021	92.2435	4-Methylcatechol; 3,4-Dihydroxytoluene; 1,2-Dihydroxy-4-methylbenzene; 4-Methyl-1,2-benzenediol;	Benzenoids	Phenols	Benzenediols	107.05	NA	6.76382	1	map00622 Xylene degradation; map00623 Toluene degradation; map00626 Naphthalene degradation; map01100 Metabolic pathways; map01120 Microbial metabolism in diverse environments; map01220 Degradation of aromatic compounds;
6.76_107.0498m/z	0.712701	0.00889959	1.5023	H:CK	C02323	C02323	C7H8O2	M+H-H2O	37.2	0	5.22021	92.2435	Salicyl alcohol; Saligenin; 2-Hydroxybenzyl alcohol; 2-(Hydroxymethyl)phenol;	Benzenoids	Benzene and substituted derivatives	Benzyl alcohols	107.05	NA	6.76382	1	NULL
6.76_107.0498m/z	0.712701	0.00889959	1.5023	H:CK	C17467	C17467	C7H8O2	M+H-H2O	37.2	0	5.22021	92.2435	p-Hydroxybenzyl alcohol; 4-Hydroxybenzyl alcohol; p-Methylolphenol;	Benzenoids	Benzene and substituted derivatives	Benzyl alcohols	107.05	NA	6.76382	1	NULL
6.76_107.0498m/z	0.712701	0.00889959	1.5023	H:CK	C03351	C03351	C7H8O2	M+H-H2O	37.2	0	5.22021	92.2435	3-Hydroxybenzyl alcohol; 3-Hydroxybenzenemethanol;	Benzenoids	Benzene and substituted derivatives	Benzyl alcohols	107.05	NA	6.76382	1	map00623 Toluene degradation; map01120 Microbial metabolism in diverse environments; map01220 Degradation of aromatic compounds;
6.76_108.0582n	0.685048	0.00361929	1.59309	H:CK	C01468	C01468	C7H8O	M+H-H2O, M+H	38.4	0	6.55222	99.2388	4-Cresol; p-Cresol; 4-Hydroxytoluene; 4-Methylphenol;	Benzenoids	Phenols	Cresols	91.0549	108.058	6.76382	1	map00623 Toluene degradation; map00633 Nitrotoluene degradation; map01100 Metabolic pathways; map01120 Microbial metabolism in diverse environments; map01220 Degradation of aromatic compounds; map04974 Protein digestion and absorption;
6.76_108.0582n	0.685048	0.00361929	1.59309	H:CK	C01467	C01467	C7H8O	M+H-H2O, M+H	38.4	0	6.55222	99.2388	3-Cresol; m-Cresol; 3-Hydroxytoluene; 3-Methylphenol;	Benzenoids	Phenols	Cresols	91.0549	108.058	6.76382	1	map00623 Toluene degradation; map01120 Microbial metabolism in diverse environments; map01220 Degradation of aromatic compounds;
6.76_108.0582n	0.685048	0.00361929	1.59309	H:CK	C03485	C03485	C7H8O	M+H-H2O, M+H	38.4	0	6.55222	99.2388	Aromatic primary alcohol; Aromatic alcohol;	Benzenoids	Benzene and substituted derivatives	Benzyl alcohols	91.0549	108.058	6.76382	1	NULL
6.76_108.0582n	0.685048	0.00361929	1.59309	H:CK	C01403	C01403	C7H8O	M+H-H2O, M+H	38.4	0	6.55222	99.2388	Anisole; Methoxybenzene; Methyl phenyl ether; Phenol methyl ether;	Benzenoids	Benzene and substituted derivatives	Phenol ethers	91.0549	108.058	6.76382	1	NULL
6.76_108.0582n	0.685048	0.00361929	1.59309	H:CK	C01542	C01542	C7H8O	M+H-H2O, M+H	38.4	0	6.55222	99.2388	o-Cresol; 2-Hydroxytoluene; o-Methylphenol;	Benzenoids	Phenols	Cresols	91.0549	108.058	6.76382	1	map00623 Toluene degradation; map01100 Metabolic pathways; map01120 Microbial metabolism in diverse environments; map01220 Degradation of aromatic compounds;
6.76_125.0582n	0.601467	0.0446981	1.95668	H:CK	C02376	C02376	C5H7N3O	M+H-H2O, M+NH4	40.1	10.9	-6.05546	96.4474	5-Methylcytosine;	Organoheterocyclic compounds	Diazines	Pyrimidines and pyrimidine derivatives	143.086	125.058	6.76382	1	map00240 Pyrimidine metabolism;
6.76_135.1174m/z	0.652569	0.0034312	1.74066	H:CK	C11938	C11938	C10H16O	M+H-H2O	38.9	0	3.92844	99.2774	Myrtenol; 2-Pinen-10-ol;	Lipids and lipid-like molecules	Prenol lipids	Monoterpenoids	135.117	NA	6.76382	1	map00903 Limonene and pinene degradation;
6.76_135.1174m/z	0.652569	0.0034312	1.74066	H:CK	C15604	C15604	C5H8O.[C5H8]n-1	M+H-H2O	19.1	0	3.92844	NA	Prenal;	Lipids and lipid-like molecules	Prenol lipids	Monoterpenoids	135.117	NA	6.76382	1	NULL
6.76_135.1174m/z	0.652569	0.0034312	1.74066	H:CK	C11941	C11941	C10H16O	M+H-H2O	38.9	0	3.92844	99.2774	Pinocarveol;	Lipids and lipid-like molecules	Prenol lipids	Monoterpenoids	135.117	NA	6.76382	1	map00903 Limonene and pinene degradation;
6.76_135.1174m/z	0.652569	0.0034312	1.74066	H:CK	C09885	C09885	C10H16O	M+H-H2O	39.1	0.869	3.92844	99.2774	(+)-Piperitone; d-Piperitone;	Lipids and lipid-like molecules	Prenol lipids	Monoterpenoids	135.117	NA	6.76382	1	NULL
6.76_135.1174m/z	0.652569	0.0034312	1.74066	H:CK	C06575	C06575	C10H14	M+H	38.9	0	4.45604	99.5038	p-Cymene;	Lipids and lipid-like molecules	Prenol lipids	Monoterpenoids	135.117	NA	6.76382	1	map00622 Xylene degradation; map01120 Microbial metabolism in diverse environments; map01220 Degradation of aromatic compounds;
6.76_135.1174m/z	0.652569	0.0034312	1.74066	H:CK	C20260	C20260	C10H16O	M+H-H2O	38.9	0	3.92844	99.2774	(+)-Thujan-3-one; (+)-Isothujone;	Lipids and lipid-like molecules	Prenol lipids	Monoterpenoids	135.117	NA	6.76382	1	NULL
6.76_135.1174m/z	0.652569	0.0034312	1.74066	H:CK	C18150	C18150	C10H14	M+H	38.9	0	4.45604	99.5038	n-Butylbenzene;	Benzenoids	Benzene and substituted derivatives	null	135.117	NA	6.76382	1	NULL
6.76_135.1174m/z	0.652569	0.0034312	1.74066	H:CK	C18018	C18018	C10H16O	M+H-H2O	38.9	0	3.92844	99.2774	p-Menth-8-en-2-one; 2-Methyl-5-(1-methylethenyl)cyclohexanone; Menth-8-en-2-one;	Lipids and lipid-like molecules	Prenol lipids	Monoterpenoids	135.117	NA	6.76382	1	NULL
6.76_135.1174m/z	0.652569	0.0034312	1.74066	H:CK	C09893	C09893	C10H16O	M+H-H2O	39.1	0.869	3.92844	99.2774	Pulegone; (+)-Pulegone;	Lipids and lipid-like molecules	Prenol lipids	Monoterpenoids	135.117	NA	6.76382	1	map00902 Monoterpenoid biosynthesis; map01110 Biosynthesis of secondary metabolites;
6.76_135.1174m/z	0.652569	0.0034312	1.74066	H:CK	C11408	C11408	C10H16O	M+H-H2O	38.9	0	3.92844	99.2774	(4S,6S)-cis-Carveol;	Lipids and lipid-like molecules	Prenol lipids	Monoterpenoids	135.117	NA	6.76382	1	map00903 Limonene and pinene degradation;
6.76_135.1174m/z	0.652569	0.0034312	1.74066	H:CK	C20425	C20425	C10H16O	M+H-H2O	39.1	0.869	3.92844	99.2774	beta-Cyclocitral; 2,6,6-Trimethyl-1-cyclohexene-1-carbaldehyde;	Hydrocarbon derivatives	null	null	135.117	NA	6.76382	1	NULL
6.76_135.1174m/z	0.652569	0.0034312	1.74066	H:CK	C11387	C11387	C10H16O	M+H-H2O	38.9	0	3.92844	99.2774	(1S,4R)-(+)-Fenchone; (+)-Fenchone;	Lipids and lipid-like molecules	Prenol lipids	Monoterpenoids	135.117	NA	6.76382	1	NULL
6.76_135.1174m/z	0.652569	0.0034312	1.74066	H:CK	C11415	C11415	C10H16O	M+H-H2O	38.9	0	3.92844	99.2774	(1S,4S)-Dihydrocarvone;	Lipids and lipid-like molecules	Prenol lipids	Monoterpenoids	135.117	NA	6.76382	1	map00903 Limonene and pinene degradation;
6.76_135.1174m/z	0.652569	0.0034312	1.74066	H:CK	C11395	C11395	C10H16O	M+H-H2O	38.9	0	3.92844	99.2774	(4R,6R)-cis-Carveol;	Lipids and lipid-like molecules	Prenol lipids	Monoterpenoids	135.117	NA	6.76382	1	map00903 Limonene and pinene degradation;
6.76_135.1174m/z	0.652569	0.0034312	1.74066	H:CK	C00964	C00964	C10H16O	M+H-H2O	38.9	0	3.92844	99.2774	(-)-trans-Carveol;	Lipids and lipid-like molecules	Prenol lipids	Monoterpenoids	135.117	NA	6.76382	1	map00902 Monoterpenoid biosynthesis; map00903 Limonene and pinene degradation; map01110 Biosynthesis of secondary metabolites;
6.76_135.1174m/z	0.652569	0.0034312	1.74066	H:CK	C09906	C09906	C10H16O	M+H-H2O	38.9	0	3.92844	99.2774	Thujone; (-)-3-Isothujone; (-)-3-Thujanone;	Lipids and lipid-like molecules	Prenol lipids	Monoterpenoids	135.117	NA	6.76382	1	NULL
6.76_148.0894n	0.625893	0.00373808	1.80782	H:CK	C10452	C10452	C10H12O	M+H-H2O, M+H	38.9	0	4.19871	99.2806	Estragole; 1-Methoxy-4-(2-propenyl)benzene; Methylchavicol;	Benzenoids	Phenol ethers	Anisoles	149.096	148.089	6.76382	1	map00940 Phenylpropanoid biosynthesis;
6.76_148.0894n	0.625893	0.00373808	1.80782	H:CK	C06577	C06577	C10H12O	M+H-H2O, M+H	38.9	0	4.19871	99.2806	4-Isopropylbenzaldehyde; p-Cumic aldehyde; Cuminaldehyde;	Lipids and lipid-like molecules	Prenol lipids	Monoterpenoids	149.096	148.089	6.76382	1	map00622 Xylene degradation; map01120 Microbial metabolism in diverse environments; map01220 Degradation of aromatic compounds;
6.76_150.1051n	0.660371	0.00550789	1.69154	H:CK	C06576	C06576	C10H14O	M+H-H2O, M+H	38.8	0	4.01892	98.7617	p-Cumic alcohol; 4-Isopropylbenzyl alcohol;	Lipids and lipid-like molecules	Prenol lipids	Monoterpenoids	133.102	150.105	6.76382	1	map00622 Xylene degradation; map01120 Microbial metabolism in diverse environments; map01220 Degradation of aromatic compounds;
6.76_150.1051n	0.660371	0.00550789	1.69154	H:CK	C09868	C09868	C10H14O	M+H-H2O, M+H	39	0.708	4.01892	98.7617	Menthofuran;	Lipids and lipid-like molecules	Prenol lipids	Monoterpenoids	133.102	150.105	6.76382	1	NULL
6.76_150.1051n	0.660371	0.00550789	1.69154	H:CK	C01767	C01767	C10H14O	M+H-H2O, M+H	38.9	0.636	4.01892	98.7617	(-)-Carvone; (4R)-Carvone;	Lipids and lipid-like molecules	Prenol lipids	Monoterpenoids	133.102	150.105	6.76382	1	map00902 Monoterpenoid biosynthesis; map00903 Limonene and pinene degradation; map01110 Biosynthesis of secondary metabolites;
6.76_150.1051n	0.660371	0.00550789	1.69154	H:CK	C09884	C09884	C10H14O	M+H-H2O, M+H	38.8	0	4.01892	98.7617	Pinocarvone;	Lipids and lipid-like molecules	Prenol lipids	Monoterpenoids	133.102	150.105	6.76382	1	map00903 Limonene and pinene degradation;
6.76_150.1051n	0.660371	0.00550789	1.69154	H:CK	C01951	C01951	C10H14O	M+H-H2O, M+H	38.9	0.636	4.01892	98.7617	Piperitenone;	Lipids and lipid-like molecules	Prenol lipids	Monoterpenoids	133.102	150.105	6.76382	1	NULL
6.76_150.1051n	0.660371	0.00550789	1.69154	H:CK	C09840	C09840	C10H14O	M+H-H2O, M+H	38.8	0	4.01892	98.7617	Carvacrol;	Lipids and lipid-like molecules	Prenol lipids	Monoterpenoids	133.102	150.105	6.76382	1	NULL
6.76_150.1051n	0.660371	0.00550789	1.69154	H:CK	C11383	C11383	C10H14O	M+H-H2O, M+H	38.9	0.636	4.01892	98.7617	(+)-(S)-Carvone; Carvol; (+)-Carvone; Carvone;	Lipids and lipid-like molecules	Prenol lipids	Monoterpenoids	133.102	150.105	6.76382	1	map00902 Monoterpenoid biosynthesis; map00903 Limonene and pinene degradation; map01110 Biosynthesis of secondary metabolites;
6.76_150.1051n	0.660371	0.00550789	1.69154	H:CK	C14200	C14200	C10H14O	M+H-H2O, M+H	38.8	0	4.01892	98.7617	4-tert-Butylphenol; Butylphen;	Benzenoids	Benzene and substituted derivatives	Phenylpropanes	133.102	150.105	6.76382	1	NULL
6.76_150.1051n	0.660371	0.00550789	1.69154	H:CK	C11939	C11939	C10H14O	M+H-H2O, M+H	38.8	0	4.01892	98.7617	Myrtenal;	Lipids and lipid-like molecules	Prenol lipids	Monoterpenoids	133.102	150.105	6.76382	1	map00903 Limonene and pinene degradation;
6.76_150.1051n	0.660371	0.00550789	1.69154	H:CK	C02576	C02576	C10H14O	M+H-H2O, M+H	38.9	0.636	4.01892	98.7617	Perillyl aldehyde; Perillaldehyde;	Lipids and lipid-like molecules	Prenol lipids	Monoterpenoids	133.102	150.105	6.76382	1	map00903 Limonene and pinene degradation;
6.76_150.1051n	0.660371	0.00550789	1.69154	H:CK	C09908	C09908	C10H14O	M+H-H2O, M+H	38.8	0	4.01892	98.7617	Thymol;	Lipids and lipid-like molecules	Prenol lipids	Monoterpenoids	133.102	150.105	6.76382	1	NULL
6.76_150.1051n	0.660371	0.00550789	1.69154	H:CK	C17062	C17062	C10H14O	M+H-H2O, M+H	39	0.689	4.01892	98.7617	Safranal;	Hydrocarbon derivatives	null	null	133.102	150.105	6.76382	1	map00999 Biosynthesis of secondary metabolites - unclassified;
6.76_161.1326m/z	0.715448	0.00261334	1.48745	H:CK	C07523	C07523	C12H18O	M+H-H2O	38.9	0	0.699511	95.3773	Propofol; 2,6-Diisopropylphenol;	Benzenoids	Benzene and substituted derivatives	Cumenes	161.133	NA	6.76382	1	NULL
6.76_199.1481m/z	0.737492	0.0142575	1.32033	H:CK	C09675	C09675	C15H18	M+H	38.9	0	0.0153159	94.6955	Guaiazulene; 1,4-Dimethyl-7-isopropylazulene;	Lipids and lipid-like molecules	Prenol lipids	Sesquiterpenoids	199.148	NA	6.76382	1	NULL
6.76_205.1220m/z	0.688049	0.00517485	1.62073	H:CK	C04223	C04223	C13H18O3	M+H-H2O	40.1	5.22	-1.52499	97.1801	(+/-)-6-Hydroxy-3-oxo-alpha-ionone;	Lipids and lipid-like molecules	Prenol lipids	Sesquiterpenoids	205.122	NA	6.76382	1	NULL
6.76_205.1220m/z	0.688049	0.00517485	1.62073	H:CK	C10702	C10702	C13H16O2	M+H	39.1	0	-1.65954	97.4112	4'-Hydroxy-3'-prenylacetophenone;	Organic oxygen compounds	Organooxygen compounds	Carbonyl compounds	205.122	NA	6.76382	1	NULL
6.76_212.1418n	0.722428	0.00736514	1.48975	H:CK	C16309	C16309	C12H20O3	M+H-H2O, M+K, M+H	39	0.763	2.51847	97.2295	Traumatin; (10E)-12-Oxododecenoic acid;	Lipids and lipid-like molecules	Fatty Acyls	Fatty acids and conjugates	195.138	212.142	6.76382	1	map00592 alpha-Linolenic acid metabolism; map01110 Biosynthesis of secondary metabolites;
6.76_234.1615n	0.699998	0.00703898	1.51803	H:CK	C16942	C16942	C15H22O2	M+H-H2O, M+H	39.4	2.03	-2.14443	97.6386	Curcumenol;	Lipids and lipid-like molecules	Prenol lipids	Sesquiterpenoids	235.169	234.161	6.76382	1	NULL
6.76_257.1903m/z	0.615665	0.00327213	1.86726	H:CK	C07254	C07254	C18H26O2	M+H-H2O	38.6	0.0355	1.18467	94.369	Nandrolone;	Lipids and lipid-like molecules	Steroids and steroid derivatives	Estrane steroids	257.19	NA	6.76382	1	NULL
6.76_267.0680m/z	0.808104	0.027336	1.14056	H:CK	C06948	C06948	C16H13ClN2O	M+H-H2O	35.2	5.03	-1.102	72.4108	Diazepam;	Organoheterocyclic compounds	Benzodiazepines	1,4-benzodiazepines	267.068	NA	6.76382	1	NULL
6.76_267.0680m/z	0.808104	0.027336	1.14056	H:CK	C11262	C11262	C8H12N4O5	M+Na	40.1	20.6	-7.99216	88.5937	5-Azacytidine; Azacitidine;	Organic oxygen compounds	Organooxygen compounds	Carbohydrates and carbohydrate conjugates	267.068	NA	6.76382	1	NULL
6.76_306.2204n	0.560989	0.00200959	2.0551	H:CK	C07346	C07346	C19H30O3	M+H-H2O, M+H	39.4	1.21	2.82139	99.3234	Oxandrolone;	Lipids and lipid-like molecules	Steroids and steroid derivatives	Steroid lactones	307.227	306.22	6.76382	1	NULL
6.76_306.2204n	0.560989	0.00200959	2.0551	H:CK	C14606	C14606	C19H30O3	M+H-H2O, M+H	39.4	0.79	2.82139	99.3234	3alpha,11beta-Dihydroxy-5alpha-androstane-17-one; 11beta-Hydroxyandrosterone;	Lipids and lipid-like molecules	Steroids and steroid derivatives	Androstane steroids	307.227	306.22	6.76382	1	NULL
6.78_122.0739n	0.709289	0.00286483	1.483	H:CK	C05853	C05853	C8H10O	M+H-H2O, M+H	38.1	0	5.65971	96.8842	Phenylethyl alcohol; Phenethyl alcohol; 2-Phenylethanol;	Benzenoids	Benzene and substituted derivatives	null	105.071	122.074	6.77812	1	map00360 Phenylalanine metabolism;
6.78_122.0739n	0.709289	0.00286483	1.483	H:CK	C14386	C14386	C8H10O	M+H-H2O, M+H	38.1	0	5.65971	96.8842	3-Ethylphenol;	Benzenoids	Phenols	1-hydroxy-4-unsubstituted benzenoids	105.071	122.074	6.77812	1	NULL
6.78_122.0739n	0.709289	0.00286483	1.483	H:CK	C13637	C13637	C8H10O	M+H-H2O, M+H	38.1	0	5.65971	96.8842	4-Ethylphenol; p-Ethylphenol;	Benzenoids	Phenols	1-hydroxy-2-unsubstituted benzenoids	105.071	122.074	6.77812	1	map00363 Bisphenol degradation; map01120 Microbial metabolism in diverse environments;
6.78_122.0739n	0.709289	0.00286483	1.483	H:CK	C07112	C07112	C8H10O	M+H-H2O, M+H	38.1	0	5.65971	96.8842	1-Phenylethanol; Methylphenyl carbinol; alpha-Methylbenzyl alcohol;	Benzenoids	Benzene and substituted derivatives	null	105.071	122.074	6.77812	1	NULL
6.78_122.0739n	0.709289	0.00286483	1.483	H:CK	C06757	C06757	C8H10O	M+H-H2O, M+H	38.1	0	5.65971	96.8842	4-Methylbenzyl alcohol; alpha-Hydroxy-p-xylene; 4-Tolylcarbinol;	Benzenoids	Benzene and substituted derivatives	Benzyl alcohols	105.071	122.074	6.77812	1	map00622 Xylene degradation; map01100 Metabolic pathways; map01120 Microbial metabolism in diverse environments; map01220 Degradation of aromatic compounds;
6.78_138.1051n	0.721001	0.00933161	1.47535	H:CK	C08499	C08499	C9H14O	M+H-H2O, M+H, M+Na	38.5	0.0895	4.41316	97.7285	Nona-2,6-dienal; 2,6-Nonadienal, (2E,6Z)-;	Organooxygen compounds	Carbonyl compounds	Aldehydes	121.102	138.105	6.77812	1	NULL
6.78_138.1051n	0.721001	0.00933161	1.47535	H:CK	C14743	C14743	C9H14O	M+H-H2O, M+H, M+Na	38.7	0.701	4.41316	97.7285	Isophorone; 1,1,3-Trimethyl-3-cyclohexene-5-one;	Organooxygen compounds	Carbonyl compounds	Ketones	121.102	138.105	6.77812	1	NULL
6.78_138.1051n	0.721001	0.00933161	1.47535	H:CK	C16323	C16323	C9H14O	M+H-H2O, M+H, M+Na	38.5	0.0775	4.41316	97.7285	3,6-Nonadienal;	Organooxygen compounds	Carbonyl compounds	Aldehydes	121.102	138.105	6.77812	1	map00592 alpha-Linolenic acid metabolism; map01110 Biosynthesis of secondary metabolites;
6.78_155.0856m/z	0.761558	0.0141245	1.18482	H:CK	C16927	C16927	C12H10	M+H	38.6	0	0.678773	94.0522	Capillene;	Benzenoids	Benzene and substituted derivatives	null	155.086	NA	6.77812	1	NULL
6.78_155.0856m/z	0.761558	0.0141245	1.18482	H:CK	C06588	C06588	C12H10	M+H	38.6	0	0.678773	94.0522	Biphenyl; Phenylbenzene; 1,1'-Biphenyl; 1,1'-Diphenyl;	Benzenoids	Benzene and substituted derivatives	Biphenyls and derivatives	155.086	NA	6.77812	1	map00621 Dioxin degradation; map01100 Metabolic pathways; map01120 Microbial metabolism in diverse environments; map01220 Degradation of aromatic compounds;
6.78_189.1643m/z	0.6019	0.0131845	1.9262	H:CK	C14205	C14205	C14H22O	M+H-H2O	38.5	0	2.71997	95.769	4-tert-Octylphenol; 4-t-Octylphenol; 4-(1,1,3,3-Tetramethylbutyl)phenol;	Benzenoids	Benzene and substituted derivatives	Phenylpropanes	189.164	NA	6.77812	1	NULL
6.78_233.1537m/z	0.762231	0.0150714	1.26537	H:CK	C17488	C17488	C15H20O2	M+H	39.2	0.0835	0.44787	96.695	Furanogermenone;	Lipids and lipid-like molecules	Prenol lipids	Sesquiterpenoids	233.154	NA	6.77812	1	NULL
6.78_233.1537m/z	0.762231	0.0150714	1.26537	H:CK	C07020	C07020	C15H22O3	M+H-H2O	39.2	0	0.415618	96.4409	Gemfibrozil;	Benzenoids	Phenol ethers	null	233.154	NA	6.77812	1	NULL
6.78_263.2009m/z	0.634597	0.0144048	1.70492	H:CK	C20388	C20388	C17H28O3	M+H-H2O	38.6	2.33	1.09909	91.9152	12(S)-HHT; (12S,5Z,8E,10E)-12-Hydroxy-5,8,10-heptadecatrienoic acid;	Lipids and lipid-like molecules	Fatty Acyls	Fatty acids and conjugates	263.201	NA	6.77812	1	NULL
6.78_275.2009m/z	0.551182	0.00180919	2.13089	H:CK	C16320	C16320	C18H28O3	M+H-H2O	39.6	0	1.23495	99.42	Colnelenic acid; (8E)-9-[(1E,3Z,6Z)-Nona-1,3,6-trien-1-yloxy]non-8-enoate;	Lipids and lipid-like molecules	Fatty Acyls	Fatty acids and conjugates	275.201	NA	6.77812	1	map00592 alpha-Linolenic acid metabolism; map01110 Biosynthesis of secondary metabolites;
6.78_275.2009m/z	0.551182	0.00180919	2.13089	H:CK	C07254	C07254	C18H26O2	M+H	39.6	0	1.31607	99.5812	Nandrolone;	Lipids and lipid-like molecules	Steroids and steroid derivatives	Estrane steroids	275.201	NA	6.77812	1	NULL
6.78_350.2070n	0.67163	0.00788899	1.56989	H:CK	C04758	C04758	C20H30O5	M+H, M+Na	38.8	3.39	-6.66549	98.0058	(5Z,13E)-9alpha-Hydroxy-11,15-dioxoprosta-5,13-dienoate; 15-Dehydro-prostaglandin D2;	Lipids and lipid-like molecules	Fatty Acyls	Eicosanoids	351.214	350.207	6.77812	1	NULL
6.78_350.2070n	0.67163	0.00788899	1.56989	H:CK	C13802	C13802	C20H30O5	M+H, M+Na	38.8	3.39	-6.66549	98.0058	Prostaglandin D3;	Lipids and lipid-like molecules	Fatty Acyls	Eicosanoids	351.214	350.207	6.77812	1	NULL
6.78_350.2070n	0.67163	0.00788899	1.56989	H:CK	C06439	C06439	C20H30O5	M+H, M+Na	38.8	3.39	-6.66549	98.0058	Prostaglandin E3;	Lipids and lipid-like molecules	Fatty Acyls	Eicosanoids	351.214	350.207	6.77812	1	NULL
6.78_350.2070n	0.67163	0.00788899	1.56989	H:CK	C04707	C04707	C20H30O5	M+H, M+Na	38.8	3.39	-6.66549	98.0058	(5Z,13E)-11alpha-Hydroxy-9,15-dioxoprost-13-enoate; (5Z)-(15S)-11alpha-Hydroxy-9,15-dioxoprosta-13-enoate;	Lipids and lipid-like molecules	Fatty Acyls	Eicosanoids	351.214	350.207	6.77812	1	NULL
6.78_383.1517m/z	0.76582	0.0286579	1.19091	H:CK	C17765	C17765	C22H22O6	M+H	37.4	0.195	7.30514	95.0354	Licoricone;	Phenylpropanoids and polyketides	Isoflavonoids	O-methylated isoflavonoids	383.152	NA	6.77812	1	NULL
6.78_98.0738n	0.76993	0.00207713	1.34138	H:CK	C00414	C00414	C6H10O	M+H-H2O, M+Na	39	3.36	6.01845	98.4224	Cyclohexanone;	Organic oxygen compounds	Organooxygen compounds	Carbonyl compounds	121.065	98.0738	6.77812	1	map00930 Caprolactam degradation; map01120 Microbial metabolism in diverse environments; map01220 Degradation of aromatic compounds;
6.78_98.0738n	0.76993	0.00207713	1.34138	H:CK	C16310	C16310	C6H10O	M+H-H2O, M+Na	39	3.35	6.01845	98.4224	3-Hexenal; (3Z)-Hexenal;	Organic oxygen compounds	Organooxygen compounds	Carbonyl compounds	121.065	98.0738	6.77812	1	map00592 alpha-Linolenic acid metabolism; map01110 Biosynthesis of secondary metabolites;
6.81_137.1330m/z	0.625744	0.00951254	1.41819	H:CK	C06078	C06078	C10H16	M+H	38.2	0	4.02053	95.4768	Limonene; Dipentene; dl-Limonene; Cajeputene; Kautschin;	Lipids and lipid-like molecules	Prenol lipids	Monoterpenoids	137.133	NA	6.80668	1	NULL
6.81_137.1330m/z	0.625744	0.00951254	1.41819	H:CK	C09873	C09873	C10H16	M+H	38.2	0	4.02053	95.4768	(E)-beta-Ocimene; beta-Ocimene;	Lipids and lipid-like molecules	Prenol lipids	Monoterpenoids	137.133	NA	6.80668	1	NULL
6.81_137.1330m/z	0.625744	0.00951254	1.41819	H:CK	C17125	C17125	C10H18O	M+H-H2O	38.2	0	3.55072	95.2434	(-)-Isomenthone; l-Isomenthone;	Lipids and lipid-like molecules	Prenol lipids	Monoterpenoids	137.133	NA	6.80668	1	NULL
6.81_137.1330m/z	0.625744	0.00951254	1.41819	H:CK	C06307	C06307	C10H16	M+H	38.2	0	4.02053	95.4768	(-)-beta-Pinene; (1S,5S)-6,6-Dimethyl-2-methylenebicyclo[3.1.1]heptane;	Lipids and lipid-like molecules	Prenol lipids	Monoterpenoids	137.133	NA	6.80668	1	map00902 Monoterpenoid biosynthesis; map01110 Biosynthesis of secondary metabolites;
6.81_137.1330m/z	0.625744	0.00951254	1.41819	H:CK	C03985	C03985	C10H18O	M+H-H2O	38.2	0	3.55072	95.2434	Linalool; 3,7-Dimethylocta-1,6-dien-3-ol; (RS)-Linalool;	Lipids and lipid-like molecules	Prenol lipids	Monoterpenoids	137.133	NA	6.80668	1	NULL
6.81_137.1330m/z	0.625744	0.00951254	1.41819	H:CK	C16909	C16909	C10H18O	M+H-H2O	38.2	0	3.55072	95.2434	1,4-Cineole; 1,4-Epoxy-p-menthane;	Lipids and lipid-like molecules	Prenol lipids	Monoterpenoids	137.133	NA	6.80668	1	NULL
6.81_137.1330m/z	0.625744	0.00951254	1.41819	H:CK	C11391	C11391	C10H16	M+H	38.2	0	4.02053	95.4768	(S)-(+)-alpha-Phellandrene;	Lipids and lipid-like molecules	Prenol lipids	Monoterpenoids	137.133	NA	6.80668	1	NULL
6.81_137.1330m/z	0.625744	0.00951254	1.41819	H:CK	C11389	C11389	C10H18O	M+H-H2O	38.2	0	3.55072	95.2434	(+)-Linalool; (S)-(+)-Linalool; (3S)-Linalool;	Lipids and lipid-like molecules	Prenol lipids	Monoterpenoids	137.133	NA	6.80668	1	map00902 Monoterpenoid biosynthesis; map01062 Biosynthesis of terpenoids and steroids; map01110 Biosynthesis of secondary metabolites; map01130 Biosynthesis of antibiotics;
6.81_137.1330m/z	0.625744	0.00951254	1.41819	H:CK	C09839	C09839	C10H16	M+H	38.2	0	4.02053	95.4768	Car-3-ene; (-)-3-Carene;	Lipids and lipid-like molecules	Prenol lipids	Monoterpenoids	137.133	NA	6.80668	1	map01062 Biosynthesis of terpenoids and steroids; map01110 Biosynthesis of secondary metabolites;
6.81_137.1330m/z	0.625744	0.00951254	1.41819	H:CK	C17073	C17073	C10H18O	M+H-H2O	38.2	0	3.55072	95.2434	Terpineol-4; Terpinen-4-ol;	Lipids and lipid-like molecules	Prenol lipids	Monoterpenoids	137.133	NA	6.80668	1	NULL
6.81_137.1330m/z	0.625744	0.00951254	1.41819	H:CK	C20241	C20241	C10H16	M+H	38.2	0	4.02053	95.4768	Tricyclene;	Lipids and lipid-like molecules	Prenol lipids	Monoterpenoids	137.133	NA	6.80668	1	NULL
6.81_137.1330m/z	0.625744	0.00951254	1.41819	H:CK	C06074	C06074	C10H16	M+H	38.2	0	4.02053	95.4768	Myrcene; beta-Myrcene;	Lipids and lipid-like molecules	Prenol lipids	Monoterpenoids	137.133	NA	6.80668	1	map00902 Monoterpenoid biosynthesis; map01062 Biosynthesis of terpenoids and steroids; map01110 Biosynthesis of secondary metabolites;
6.81_137.1330m/z	0.625744	0.00951254	1.41819	H:CK	C19818	C19818	C10H16	M+H	38.2	0	4.02053	95.4768	beta-Phellandrene;	Lipids and lipid-like molecules	Prenol lipids	Monoterpenoids	137.133	NA	6.80668	1	NULL
6.81_137.1330m/z	0.625744	0.00951254	1.41819	H:CK	C09844	C09844	C10H18O	M+H-H2O	38.2	0	3.55072	95.2434	1,8-Cineole; 1,8-Cineol; Eucalyptol; 1,3,3-Trimethyl-2-oxabicyclo[2.2.2]octane;	Organoheterocyclic compounds	Oxanes	null	137.133	NA	6.80668	1	map00902 Monoterpenoid biosynthesis; map01110 Biosynthesis of secondary metabolites; map04750 Inflammatory mediator regulation of TRP channels;
6.81_137.1330m/z	0.625744	0.00951254	1.41819	H:CK	C00843	C00843	C10H18O	M+H-H2O	38.2	0	3.55072	95.2434	(-)-Menthone; l-Menthone; p-Menthan-3-one;	Lipids and lipid-like molecules	Prenol lipids	Monoterpenoids	137.133	NA	6.80668	1	map00902 Monoterpenoid biosynthesis; map01110 Biosynthesis of secondary metabolites;
6.81_137.1330m/z	0.625744	0.00951254	1.41819	H:CK	C11390	C11390	C10H18O	M+H-H2O	38.2	0	3.55072	95.2434	(+)-Menthone;	Lipids and lipid-like molecules	Prenol lipids	Monoterpenoids	137.133	NA	6.80668	1	NULL
6.81_137.1330m/z	0.625744	0.00951254	1.41819	H:CK	C06076	C06076	C10H16	M+H	38.2	0	4.02053	95.4768	Camphene; Comphene;	Lipids and lipid-like molecules	Prenol lipids	Monoterpenoids	137.133	NA	6.80668	1	map01062 Biosynthesis of terpenoids and steroids;
6.81_137.1330m/z	0.625744	0.00951254	1.41819	H:CK	C01500	C01500	C10H18O	M+H-H2O	38.2	0	3.55072	95.2434	Geraniol;	Lipids and lipid-like molecules	Prenol lipids	Monoterpenoids	137.133	NA	6.80668	1	map00281 Geraniol degradation; map00902 Monoterpenoid biosynthesis; map01060 Biosynthesis of plant secondary metabolites; map01062 Biosynthesis of terpenoids and steroids; map01066 Biosynthesis of alkaloids derived from terpenoid and polyketide; map01100 Metabolic pathways; map01110 Biosynthesis of secondary metabolites; map01130 Biosynthesis of antibiotics;
6.81_137.1330m/z	0.625744	0.00951254	1.41819	H:CK	C06306	C06306	C10H16	M+H	38.2	0	4.02053	95.4768	(+)-alpha-Pinene; (1R,5R)-2,6,6-Trimethylbicyclo[3.1.1]hept-2-ene;	Lipids and lipid-like molecules	Prenol lipids	Monoterpenoids	137.133	NA	6.80668	1	NULL
6.81_137.1330m/z	0.625744	0.00951254	1.41819	H:CK	C00521	C00521	C10H16	M+H	38.2	0	4.02053	95.4768	(-)-Limonene; (-)-(S)-Limonene; (-)-(4S)-Limonene;	Lipids and lipid-like molecules	Prenol lipids	Monoterpenoids	137.133	NA	6.80668	1	map00902 Monoterpenoid biosynthesis; map00903 Limonene and pinene degradation; map01062 Biosynthesis of terpenoids and steroids; map01100 Metabolic pathways; map01110 Biosynthesis of secondary metabolites;
6.81_137.1330m/z	0.625744	0.00951254	1.41819	H:CK	C09871	C09871	C10H18O	M+H-H2O	38.2	0	3.55072	95.2434	Nerol; (Z)-3,7-Dimethylocta-2,6-dien-1-ol;	Lipids and lipid-like molecules	Prenol lipids	Monoterpenoids	137.133	NA	6.80668	1	map00281 Geraniol degradation; map01062 Biosynthesis of terpenoids and steroids;
6.81_137.1330m/z	0.625744	0.00951254	1.41819	H:CK	C09898	C09898	C10H16	M+H	38.2	0	4.02053	95.4768	alpha-Terpinene;	Lipids and lipid-like molecules	Prenol lipids	Monoterpenoids	137.133	NA	6.80668	1	NULL
6.81_137.1330m/z	0.625744	0.00951254	1.41819	H:CK	C06099	C06099	C10H16	M+H	38.2	0	4.02053	95.4768	d-Limonene; (+)-Limonene; (+)-(R)-Limonene; (+)-(4R)-Limonene;	Lipids and lipid-like molecules	Prenol lipids	Monoterpenoids	137.133	NA	6.80668	1	map00902 Monoterpenoid biosynthesis; map00903 Limonene and pinene degradation; map01062 Biosynthesis of terpenoids and steroids; map01100 Metabolic pathways; map01110 Biosynthesis of secondary metabolites;
6.81_137.1330m/z	0.625744	0.00951254	1.41819	H:CK	C09848	C09848	C10H18O	M+H-H2O	38.2	0	3.55072	95.2434	(R)-(+)-Citronellal;	Lipids and lipid-like molecules	Prenol lipids	Monoterpenoids	137.133	NA	6.80668	1	map00281 Geraniol degradation; map01062 Biosynthesis of terpenoids and steroids; map01110 Biosynthesis of secondary metabolites;
6.81_137.1330m/z	0.625744	0.00951254	1.41819	H:CK	C17384	C17384	C10H18O	M+H-H2O	38.2	0	3.55072	95.2434	Citronellal;	Lipids and lipid-like molecules	Prenol lipids	Monoterpenoids	137.133	NA	6.80668	1	NULL
6.81_137.1330m/z	0.625744	0.00951254	1.41819	H:CK	C20242	C20242	C10H16	M+H	38.2	0	4.02053	95.4768	(-)-Sabinene; (1S,5S)-1-Isopropyl-4-methylenebicyclo[3.1.0]hexane;	Lipids and lipid-like molecules	Prenol lipids	Monoterpenoids	137.133	NA	6.80668	1	NULL
6.81_137.1330m/z	0.625744	0.00951254	1.41819	H:CK	C06075	C06075	C10H16	M+H	38.2	0	4.02053	95.4768	Terpinolene;	Lipids and lipid-like molecules	Prenol lipids	Monoterpenoids	137.133	NA	6.80668	1	NULL
6.81_137.1330m/z	0.625744	0.00951254	1.41819	H:CK	C09877	C09877	C10H16	M+H	38.2	0	4.02053	95.4768	(+)-beta-Phellandrene;	Lipids and lipid-like molecules	Prenol lipids	Monoterpenoids	137.133	NA	6.80668	1	NULL
6.81_137.1330m/z	0.625744	0.00951254	1.41819	H:CK	C09902	C09902	C10H18O	M+H-H2O	38.2	0	3.55072	95.2434	(R)-(+)-alpha-Terpineol; (+)-alpha-Terpineol;	Lipids and lipid-like molecules	Prenol lipids	Monoterpenoids	137.133	NA	6.80668	1	NULL
6.81_137.1330m/z	0.625744	0.00951254	1.41819	H:CK	C17517	C17517	C10H18O	M+H-H2O	38.2	0	3.55072	95.2434	beta-Terpineol;	Lipids and lipid-like molecules	Prenol lipids	Monoterpenoids	137.133	NA	6.80668	1	NULL
6.81_137.1330m/z	0.625744	0.00951254	1.41819	H:CK	C09875	C09875	C10H16	M+H	38.2	0	4.02053	95.4768	(R)-(-)-alpha-Phellandrene;	Lipids and lipid-like molecules	Prenol lipids	Monoterpenoids	137.133	NA	6.80668	1	NULL
6.81_137.1330m/z	0.625744	0.00951254	1.41819	H:CK	C09882	C09882	C10H16	M+H	38.2	0	4.02053	95.4768	beta-Pinene;	Lipids and lipid-like molecules	Prenol lipids	Monoterpenoids	137.133	NA	6.80668	1	NULL
6.81_137.1330m/z	0.625744	0.00951254	1.41819	H:CK	C09900	C09900	C10H16	M+H	38.2	0	4.02053	95.4768	gamma-Terpinene;	Hydrocarbons	Unsaturated hydrocarbons	Branched unsaturated hydrocarbons	137.133	NA	6.80668	1	NULL
6.81_137.1330m/z	0.625744	0.00951254	1.41819	H:CK	C09880	C09880	C10H16	M+H	38.2	0	4.02053	95.4768	alpha-Pinene;	Lipids and lipid-like molecules	Prenol lipids	Monoterpenoids	137.133	NA	6.80668	1	map00903 Limonene and pinene degradation; map01110 Biosynthesis of secondary metabolites;
6.81_137.1330m/z	0.625744	0.00951254	1.41819	H:CK	C17518	C17518	C10H18O	M+H-H2O	38.2	0	3.55072	95.2434	gamma-Terpineol;	Lipids and lipid-like molecules	Prenol lipids	Monoterpenoids	137.133	NA	6.80668	1	NULL
6.81_251.1256m/z	2.26716	0.00530419	2.19062	H:CK	C16308	C16308	C12H20O4	M+Na	38.8	0	0.844101	95.2096	Traumatic acid; (2E)-Dodecenedioic acid; Dodec-2-enedioic acid;	Lipids and lipid-like molecules	Fatty Acyls	Fatty acids and conjugates	251.126	NA	6.80668	1	map00592 alpha-Linolenic acid metabolism; map01110 Biosynthesis of secondary metabolites;
6.81_251.1256m/z	2.26716	0.00530419	2.19062	H:CK	C07079	C07079	C9H16ClN3O2	M+NH4	33.1	0	-5.8244	72.0744	Lomustine; 1-(2-Chloroethyl)-3-cyclohexyl-1-nitrosourea;	Organic acids and derivatives	Organic carbonic acids and derivatives	Ureas	251.126	NA	6.80668	1	NULL
6.81_457.1160m/z	0.636809	0.0471623	1.12708	H:CK	C00061	C00061	C17H21N4O9P	M+H	37	0	8.96092	95.0041	FMN; Riboflavin-5-phosphate; Flavin mononucleotide;	Nucleosides, nucleotides, and analogues	Flavin nucleotides	null	457.116	NA	6.80668	1	map00190 Oxidative phosphorylation; map00740 Riboflavin metabolism; map00999 Biosynthesis of secondary metabolites - unclassified; map01057 Biosynthesis of type II polyketide products; map01100 Metabolic pathways; map01110 Biosynthesis of secondary metabolites; map04977 Vitamin digestion and absorption;
6.85_233.1114m/z	1.23789	0.0188614	1.12036	H:CK	C15767	C15767	C9H16N2O5	M+H	35.7	0	-7.76914	87.1776	4-(L-gamma-Glutamylamino)butanoate; 4-(gamma-L-Glutamylamino)butanoate; gamma-Glutamyl-gamma-aminobutyrate; 4-(Glutamylamino)butanoate; gamma-Glutamyl-GABA;	Organic acids and derivatives	Carboxylic acids and derivatives	Amino acids, peptides, and analogues	233.111	NA	6.84955	1	map00330 Arginine and proline metabolism; map01100 Metabolic pathways;
6.85_233.1114m/z	1.23789	0.0188614	1.12036	H:CK	C03415	C03415	C9H16N2O5	M+H	35.7	0	-7.76914	87.1776	N2-Succinyl-L-ornithine; (2S)-5-Amino-2-(3-carboxypropanoylamino)pentanoic acid;	Organic acids and derivatives	Carboxylic acids and derivatives	Amino acids, peptides, and analogues	233.111	NA	6.84955	1	map00330 Arginine and proline metabolism; map01100 Metabolic pathways;
6.85_415.2325m/z	1.25674	0.0487622	1.06902	H:CK	C07777	C07777	C28H33ClN2	M+H-H2O	32.8	0	5.81163	70.6996	Buclizine;	Benzenoids	Benzene and substituted derivatives	Diphenylmethanes	415.232	NA	6.84955	1	NULL
6.85_505.1728m/z	1.34816	0.0159164	1.37209	H:CK	C03661	C03661	C18H32O16	M+H	33.6	0	-6.93994	75.6426	1F-beta-D-Fructosylsucrose; beta-D-Fructofuranosyl-(2->1)-beta-D-fructofuranosyl alpha-D-glucopyranoside;	Organic oxygen compounds	Organooxygen compounds	Carbohydrates and carbohydrate conjugates	505.173	NA	6.84955	1	NULL
6.85_505.1728m/z	1.34816	0.0159164	1.37209	H:CK	C05404	C05404	C18H32O16	M+H	33.6	0	-6.93994	75.6426	D-Gal alpha 1->6D-Gal alpha 1->6D-Glucose; D-Gal-alpha1->6D-Gal-alpha1->6D-Glucose; Manninotriose;	Organic oxygen compounds	Organooxygen compounds	Carbohydrates and carbohydrate conjugates	505.173	NA	6.84955	1	map00052 Galactose metabolism;
6.85_505.1728m/z	1.34816	0.0159164	1.37209	H:CK	C08243	C08243	C18H32O16	M+H	33.6	0	-6.93994	75.6426	Melezitose;	Organic oxygen compounds	Organooxygen compounds	Carbohydrates and carbohydrate conjugates	505.173	NA	6.84955	1	NULL
6.85_505.1728m/z	1.34816	0.0159164	1.37209	H:CK	C01935	C01935	C12H22O11.[C6H10O5]n-2	M+H	18.4	0	-6.93994	NA	Maltodextrin; Maltodextrin(n); Maltodextrin(n-2); n+2 Maltodextrin; Linear maltodextrin; Maltooligosaccharide;	Organic oxygen compounds	Organooxygen compounds	Carbohydrates and carbohydrate conjugates	505.173	NA	6.84955	1	map00500 Starch and sucrose metabolism; map01100 Metabolic pathways; map01110 Biosynthesis of secondary metabolites; map02010 ABC transporters;
6.91_178.1363n	1.87509	0.0327015	1.68122	H:CK	C07523	C07523	C12H18O	M+H-H2O, M+H	39.1	0	2.79006	98.7678	Propofol; 2,6-Diisopropylphenol;	Benzenoids	Benzene and substituted derivatives	Cumenes	179.144	178.136	6.91313	1	NULL
6.91_214.1573n	1.93324	0.0227657	1.7715	H:CK	C02367	C02367	C12H22O3	M+Na, M+K, M+H-H2O	39.1	0	1.66825	97.4589	3-Oxododecanoic acid; 3-Oxododecanoate;	Organic acids and derivatives	Keto acids and derivatives	Medium-chain keto acids and derivatives	237.146	214.157	6.91313	1	NULL
6.91_221.1726m/z	1.86663	0.0347565	1.6815	H:CK	C07036	C07036	C10H22N4	M+Na	35.7	0	-5.45062	84.8793	Guanethidine;	Organic nitrogen compounds	Organonitrogen compounds	Guanidines	221.173	NA	6.91313	1	NULL
6.91_260.1516n	1.58529	0.00910707	1.54635	H:CK	C20519	C20519	C15H20N2O2	M+Na, M+K	36.5	0	-3.32673	86.6252	Cyclo(L-leucyl-L-phenylalanyl); (3S,6S)-3-Benzyl-6-(2-methylpropyl)piperazine-2,5-dione;	Organic acids and derivatives	Carboxylic acids and derivatives	Amino acids, peptides, and analogues	299.116	260.152	6.91313	1	NULL
6.91_271.0844m/z	1.87562	0.0297154	1.72788	H:CK	C07617	C07617	C13H16N2O2	M+K	39.1	0	0.166318	95.5657	Aminoglutethimide;	Benzenoids	Benzene and substituted derivatives	Aniline and substituted anilines	271.084	NA	6.91313	1	NULL
6.91_271.0844m/z	1.87562	0.0297154	1.72788	H:CK	C01598	C01598	C13H16N2O2	M+K	39.1	0	0.166318	95.5657	Melatonin; N-Acetyl-5-methoxytryptamine;	Organoheterocyclic compounds	Indoles and derivatives	Indoles	271.084	NA	6.91313	1	map00380 Tryptophan metabolism; map01100 Metabolic pathways; map04080 Neuroactive ligand-receptor interaction; map04713 Circadian entrainment;
6.91_271.0844m/z	1.87562	0.0297154	1.72788	H:CK	C07315	C07315	C10H11N3O3S	M+NH4	36.8	0.949	-6.17781	90.0857	Sulfamethoxazole;	Benzenoids	Benzene and substituted derivatives	Benzenesulfonamides	271.084	NA	6.91313	1	NULL
6.91_271.1223m/z	1.61116	0.0161857	1.52228	H:CK	C07877	C07877	C13H19ClN2O2	M+H	40.4	30.3	5.4451	78.1584	Chloroprocaine;	Benzenoids	Benzene and substituted derivatives	Benzoic acids and derivatives	271.122	NA	6.91313	1	NULL
6.91_309.1031n	1.34819	0.0246488	1.10741	H:CK	C19910	C19910	C11H19NO9	M+H-H2O, M+H	34.3	15	-9.23451	66.54	N-Acetyl-beta-neuraminate; beta-Neu5Ac;	Organic oxygen compounds	Organooxygen compounds	Carbohydrates and carbohydrate conjugates	292.1	309.103	6.91313	1	NULL
6.91_309.1031n	1.34819	0.0246488	1.10741	H:CK	C19909	C19909	C11H19NO9	M+H-H2O, M+H	34.3	15	-9.23451	66.54	N-Acetyl-alpha-neuraminate; alpha-Neu5Ac;	Organic oxygen compounds	Organooxygen compounds	Carbohydrates and carbohydrate conjugates	292.1	309.103	6.91313	1	NULL
6.91_467.2677m/z	2.69896	0.0145544	2.12021	H:CK	C11136	C11136	C25H38O8	M+H	34.9	0.889	8.04165	82.4044	Etiocholan-3alpha-ol-17-one 3-glucuronide;	Lipids and lipid-like molecules	Steroids and steroid derivatives	Steroidal glycosides	467.268	NA	6.91313	1	map00140 Steroid hormone biosynthesis;
6.91_467.2677m/z	2.69896	0.0145544	2.12021	H:CK	C11135	C11135	C25H38O8	M+H	34.9	0.889	8.04165	82.4044	Androsterone glucuronide; Androsterone 3-glucuronide;	Lipids and lipid-like molecules	Steroids and steroid derivatives	Steroidal glycosides	467.268	NA	6.91313	1	map00140 Steroid hormone biosynthesis;
6.91_97.0655m/z	1.75921	0.0458901	1.52715	H:CK	C01880	C01880	C6H10O2	M+H-H2O	37.3	0	6.00927	93.2143	epsilon-Caprolactone; 6-Hexanolide; 1-Oxa-2-oxocycloheptane; 2-Oxepanone; Hexano-6-lactone;	Organoheterocyclic compounds	Lactones	null	97.0655	NA	6.91313	1	map00930 Caprolactam degradation; map01120 Microbial metabolism in diverse environments; map01220 Degradation of aromatic compounds;
6.97_376.2454m/z	0.60544	0.0213456	1.74921	H:CK	C07055	C07055	C23H33N2O+	M+Na	35.3	0	-8.93243	86.2815	Isopropamide;	Benzenoids	Benzene and substituted derivatives	Diphenylmethanes	376.245	NA	6.97027	1	NULL
7.01_199.1700m/z	1.52952	0.00108481	1.58997	H:CK	C12298	C12298	C12H22O2	M+H	39.4	5.54	3.67972	95.955	Citronellyl acetate; 3,7-Dimethyl-6-octen-1-yl acetate;	Lipids and lipid-like molecules	Fatty Acyls	Fatty alcohol esters	199.17	NA	7.01313	1	NULL
7.01_199.1700m/z	1.52952	0.00108481	1.58997	H:CK	C08317	C08317	C12H24O3	M+H-H2O	41	13.2	3.37313	95.6312	12-Hydroxydodecanoic acid; omega-Hydroxydodecanoic acid;	Organic acids and derivatives	Hydroxy acids and derivatives	Medium-chain hydroxy acids and derivatives	199.17	NA	7.01313	1	NULL
7.03_217.1803m/z	1.58871	0.00342257	1.66706	H:CK	C08317	C08317	C12H24O3	M+H	40.3	10.3	2.17977	93.7089	12-Hydroxydodecanoic acid; omega-Hydroxydodecanoic acid;	Organic acids and derivatives	Hydroxy acids and derivatives	Medium-chain hydroxy acids and derivatives	217.18	NA	7.02742	1	NULL
7.03_303.0763m/z	1.26817	0.00540354	1.18051	H:CK	C05642	C05642	C13H16N2O4	M+K	24.4	0	8.22661	31.3263	Formyl-N-acetyl-5-methoxykynurenamine;	Organic oxygen compounds	Organooxygen compounds	Carbonyl compounds	303.076	NA	7.02742	1	map00380 Tryptophan metabolism;
7.03_303.0763m/z	1.26817	0.00540354	1.18051	H:CK	C04148	C04148	C13H16N2O4	M+K	24.4	0	8.22661	31.3263	Phenylacetylglutamine; alpha-N-Phenylacetyl-L-glutamine; N2-(2-Phenylacetyl)-L-glutamine;	Organic acids and derivatives	Carboxylic acids and derivatives	Amino acids, peptides, and analogues	303.076	NA	7.02742	1	map00360 Phenylalanine metabolism;
7.04_569.2927m/z	1.56631	0.0202948	1.48438	H:CK	C06462	C06462	C28H44N2O8S	M+H	33.1	1.25	6.24104	71.2261	Leukotriene F4; LTF4;	Lipids and lipid-like molecules	Fatty Acyls	Eicosanoids	569.293	NA	7.0417	1	map00590 Arachidonic acid metabolism; map01100 Metabolic pathways;
7.10_335.0891m/z	0.276826	0.000408636	2.71109	H:CK	C10024	C10024	C18H16O5	M+Na	38	0	0.32976	90.2706	Baicalein 5,6,7-trimethyl ether;	Phenylpropanoids and polyketides	Flavonoids	O-methylated flavonoids	335.089	NA	7.09885	1	NULL
7.23_335.0890m/z	0.332948	0.00385115	2.68535	H:CK	C10024	C10024	C18H16O5	M+Na	36.6	0	-0.0160971	82.8175	Baicalein 5,6,7-trimethyl ether;	Phenylpropanoids and polyketides	Flavonoids	O-methylated flavonoids	335.089	NA	7.23387	1	NULL
7.29_349.2386m/z	1.45386	0.00372391	1.43063	H:CK	C05487	C05487	C21H32O4	M+H	26	2.53	3.6985	31.8332	17alpha,21-Dihydroxypregnenolone;	Lipids and lipid-like molecules	Steroids and steroid derivatives	Hydroxysteroids	349.239	NA	7.29102	1	map00140 Steroid hormone biosynthesis;
7.29_349.2386m/z	1.45386	0.00372391	1.43063	H:CK	C05481	C05481	C21H34O5	M+H-H2O	26	2.48	3.51661	31.8211	Cortolone;	Lipids and lipid-like molecules	Steroids and steroid derivatives	Hydroxysteroids	349.239	NA	7.29102	1	map00140 Steroid hormone biosynthesis;
7.32_349.1692m/z	0.710866	0.00385423	1.53557	H:CK	C05349	C05349	C17H18FN3O3	M+NH4	37.8	0	6.38145	96.2085	Ciprofloxacin;	Organoheterocyclic compounds	Quinolines and derivatives	Quinoline carboxylic acids	349.169	NA	7.31958	1	map02010 ABC transporters;
7.36_513.3027m/z	1.43094	0.0209334	1.40258	H:CK	C17617	C17617	C28H42N4O6	M+H-H2O	38.9	19.8	-8.45781	84.004	Kukoamine C;	Benzenoids	Phenols	Benzenediols	513.303	NA	7.36245	1	NULL
7.36_513.3027m/z	1.43094	0.0209334	1.40258	H:CK	C17615	C17615	C28H42N4O6	M+H-H2O	34.9	0	-8.45781	84.004	Kukoamine A;	Benzenoids	Benzene and substituted derivatives	Phenols and derivatives	513.303	NA	7.36245	1	NULL
7.36_513.3027m/z	1.43094	0.0209334	1.40258	H:CK	C17616	C17616	C28H42N4O6	M+H-H2O	38.9	19.8	-8.45781	84.004	Kukoamine B;	Benzenoids	Phenols	Benzenediols	513.303	NA	7.36245	1	NULL
7.36_513.3027m/z	1.43094	0.0209334	1.40258	H:CK	C17618	C17618	C28H42N4O6	M+H-H2O	34.9	0	-8.45781	84.004	Kukoamine D;	Benzenoids	Phenols	Benzenediols	513.303	NA	7.36245	1	NULL
7.49_179.1429m/z	1.78214	0.0454545	1.521	H:CK	C08486	C08486	C12H20O2	M+H-H2O	38.8	0	-0.617439	94.8185	Ethyl(E,Z)-decadienoate; (2E,4Z)-2,4-Decadienoic acid, ethyl ester; Ethyl trans-2,cis-4-decadienoate;	Lipids and lipid-like molecules	Fatty Acyls	Fatty acid esters	179.143	NA	7.49103	1	NULL
7.49_179.1429m/z	1.78214	0.0454545	1.521	H:CK	C12300	C12300	C12H20O2	M+H-H2O	38.8	0	-0.617439	94.8185	alpha-Terpinyl acetate; p-Menth-1-en-8-yl acetate;	Lipids and lipid-like molecules	Prenol lipids	Monoterpenoids	179.143	NA	7.49103	1	NULL
7.49_179.1429m/z	1.78214	0.0454545	1.521	H:CK	C07523	C07523	C12H18O	M+H	38.8	0	-0.679857	95.0465	Propofol; 2,6-Diisopropylphenol;	Benzenoids	Benzene and substituted derivatives	Cumenes	179.143	NA	7.49103	1	NULL
7.49_179.1429m/z	1.78214	0.0454545	1.521	H:CK	C12306	C12306	C12H20O2	M+H-H2O	38.8	0	-0.617439	94.8185	Allyl cyclohexylpropionate; 2-Propenyl 3-cyclohexylpropanoate;	Lipids and lipid-like molecules	Fatty Acyls	Fatty acid esters	179.143	NA	7.49103	1	NULL
7.55_351.2525m/z	1.53003	0.00451193	1.56772	H:CK	C15368	C15368	C21H34O4	M+H	36.3	0	-1.51551	83.3018	5beta-Pregnane-3alpha,17alpha,20alpha-triol-11-one; Pregnanetriolone; (3alpha,5beta,20S)-3,17,20-Trihydroxypregnan-11-one;	Lipids and lipid-like molecules	Steroids and steroid derivatives	Pregnane steroids	351.252	NA	7.5546	1	NULL
7.55_351.2525m/z	1.53003	0.00451193	1.56772	H:CK	C05482	C05482	C21H36O5	M+H-H2O	36.3	0	-1.4414	83.1915	Cortol;	Lipids and lipid-like molecules	Steroids and steroid derivatives	Hydroxysteroids	351.252	NA	7.5546	1	map00140 Steroid hormone biosynthesis;
7.55_351.2525m/z	1.53003	0.00451193	1.56772	H:CK	C14594	C14594	C21H34O4	M+H	36.3	0	-1.51551	83.3018	3alpha,17alpha,21-Trihydroxy-5beta-pregnan-20-one; Tetrahydro-11-deoxycortisol;	Lipids and lipid-like molecules	Steroids and steroid derivatives	Hydroxysteroids	351.252	NA	7.5546	1	NULL
7.64_349.1698m/z	0.751304	0.0225777	1.25621	H:CK	C05349	C05349	C17H18FN3O3	M+NH4	37.2	0	8.39409	95.5654	Ciprofloxacin;	Organoheterocyclic compounds	Quinolines and derivatives	Quinoline carboxylic acids	349.17	NA	7.64032	1	map02010 ABC transporters;
7.64_367.1426m/z	0.744695	0.0284726	1.24867	H:CK	C07063	C07063	C19H24N2O3	M+K	38.8	0	2.38823	97.0643	Labetalol;	Benzenoids	Benzene and substituted derivatives	Benzoic acids and derivatives	367.143	NA	7.64032	1	NULL
7.64_367.1426m/z	0.744695	0.0284726	1.24867	H:CK	C06574	C06574	C16H19N3O4S	M+NH4	37.9	0	-2.34353	92.2865	Ampicillin; Anhydrous ampicillin;	Organoheterocyclic compounds	Lactams	Beta lactams	367.143	NA	7.64032	1	NULL
7.64_367.1426m/z	0.744695	0.0284726	1.24867	H:CK	C06897	C06897	C16H19N3O4S	M+NH4	37.9	0	-2.34353	92.2865	Cephradine; Cefradine;	Organic acids and derivatives	Carboxylic acids and derivatives	Amino acids, peptides, and analogues	367.143	NA	7.64032	1	NULL
7.70_329.1018m/z	1.65596	0.030334	1.64161	H:CK	C01965	C01965	C14H18N4O3	M+K	45	35.7	2.71893	92.5301	Trimethoprim;	Benzenoids	Phenol ethers	Anisoles	329.102	NA	7.69747	1	NULL
7.70_329.1018m/z	1.65596	0.030334	1.64161	H:CK	C14985	C14985	C18H16O6	M+H	46.7	38.2	-0.387882	95.581	6-Hydroxy-2-(4-methoxyphenyl)-5,7-dimethoxy-4H-1-benzopyran-4-one; 6-Hydroxy-4',5,7-trimethoxyflavone;	Phenylpropanoids and polyketides	Flavonoids	O-methylated flavonoids	329.102	NA	7.69747	1	NULL
7.70_329.1018m/z	1.65596	0.030334	1.64161	H:CK	C14986	C14986	C18H16O6	M+H	53.4	72	-0.387882	95.581	2-(4-Hydroxyphenyl)-5,6,7-trimethoxy-4H-1-benzopyran-4-one; 4'-Hydroxy-5,6,7-trimethoxyflavone;	Phenylpropanoids and polyketides	Flavonoids	O-methylated flavonoids	329.102	NA	7.69747	1	NULL
7.70_329.1018m/z	1.65596	0.030334	1.64161	H:CK	C10896	C10896	C14H18N4O3	M+K	45	35.7	2.71893	92.5301	Benomyl; Benlate;	Organoheterocyclic compounds	Benzimidazoles	2-benzimidazolylcarbamic acid esters	329.102	NA	7.69747	1	NULL
7.71_313.2359m/z	0.79155	0.0268976	1.04069	H:CK	C14831	C14831	C18H32O4	M+H	36.9	0	-4.67924	89.7718	8(R)-HPODE; (9Z,12Z)-(8R)-8-Hydroperoxyoctadeca-9,12-dienoic acid; (8R,9Z,12Z)-8-Hydroperoxyoctadeca-9,12-dienoate;	Lipids and lipid-like molecules	Fatty Acyls	Lineolic acids and derivatives	313.236	NA	7.71175	1	map00591 Linoleic acid metabolism;
7.71_313.2359m/z	0.79155	0.0268976	1.04069	H:CK	C14827	C14827	C18H32O4	M+H	36.9	0	-4.67924	89.7718	9(S)-HPODE; 9(S)-HPOD; (10E,12Z)-(9S)-9-Hydroperoxyoctadeca-10,12-dienoic acid; (9S,10E,12Z)-9-Hydroperoxy-10,12-octadecadienoate;	Lipids and lipid-like molecules	Fatty Acyls	Lineolic acids and derivatives	313.236	NA	7.71175	1	map00591 Linoleic acid metabolism; map01100 Metabolic pathways;
7.71_313.2359m/z	0.79155	0.0268976	1.04069	H:CK	C14833	C14833	C18H34O5	M+H-H2O	36.9	0	-4.42405	89.5377	9,12,13-TriHOME; 9(S),12(S),13(S)-Trihydroxy-10(E)-octadecenoic acid; (10E)-(9S,12S,13S)-9,12,13-Trihydroxyoctadec-10-enoic acid;	Lipids and lipid-like molecules	Fatty Acyls	Fatty acids and conjugates	313.236	NA	7.71175	1	map00591 Linoleic acid metabolism;
7.71_313.2359m/z	0.79155	0.0268976	1.04069	H:CK	C04717	C04717	C18H32O4	M+H	36.9	0	-4.67924	89.7718	(9Z,11E)-(13S)-13-Hydroperoxyoctadeca-9,11-dienoic acid; (9Z,11E)-(13S)-13-Hydroperoxyoctadeca-9,11-dienoate; 13(S)-HPODE; 13S-Hydroperoxy-9Z,11E-octadecadienoic acid;	Lipids and lipid-like molecules	Fatty Acyls	Lineolic acids and derivatives	313.236	NA	7.71175	1	map00591 Linoleic acid metabolism; map01100 Metabolic pathways;
7.71_313.2359m/z	0.79155	0.0268976	1.04069	H:CK	C07338	C07338	C18H32O4	M+H	36.9	0	-4.67924	89.7718	(9Z,12Z)-(11S)-11-Hydroperoxyoctadeca-9,12-dienoic acid; (9Z,12Z)-(11S)-11-Hydroperoxyoctadeca-9,12-dienoate;	Lipids and lipid-like molecules	Fatty Acyls	Lineolic acids and derivatives	313.236	NA	7.71175	1	map00591 Linoleic acid metabolism;
7.75_530.3083n	1.46103	0.043698	1.23658	H:CK	C17615	C17615	C28H42N4O6	M+H-H2O, M+Na	34.5	0	-4.11173	77.368	Kukoamine A;	Benzenoids	Benzene and substituted derivatives	Phenols and derivatives	553.298	530.308	7.75462	1	NULL
7.75_530.3083n	1.46103	0.043698	1.23658	H:CK	C17616	C17616	C28H42N4O6	M+H-H2O, M+Na	34.5	0	-4.11173	77.368	Kukoamine B;	Benzenoids	Phenols	Benzenediols	553.298	530.308	7.75462	1	NULL
7.75_530.3083n	1.46103	0.043698	1.23658	H:CK	C17617	C17617	C28H42N4O6	M+H-H2O, M+Na	34.5	0	-4.11173	77.368	Kukoamine C;	Benzenoids	Phenols	Benzenediols	553.298	530.308	7.75462	1	NULL
7.75_530.3083n	1.46103	0.043698	1.23658	H:CK	C17618	C17618	C28H42N4O6	M+H-H2O, M+Na	34.5	0	-4.11173	77.368	Kukoamine D;	Benzenoids	Phenols	Benzenediols	553.298	530.308	7.75462	1	NULL
7.89_229.1424m/z	1.29506	0.0167312	1.30392	H:CK	C16308	C16308	C12H20O4	M+H	37.3	5.31	-4.7532	86.8037	Traumatic acid; (2E)-Dodecenedioic acid; Dodec-2-enedioic acid;	Lipids and lipid-like molecules	Fatty Acyls	Fatty acids and conjugates	229.142	NA	7.88677	1	map00592 alpha-Linolenic acid metabolism; map01110 Biosynthesis of secondary metabolites;
7.99_294.2425m/z	1.58117	0.0140404	1.59383	H:CK	C16300	C16300	C18H28O2	M+NH4	38.6	0	-0.861674	93.8941	Stearidonic acid; 6,9,12,15-Octadecatetraenoic acid; (6Z,9Z,12Z,15Z)-Octadecatetraenoic acid; 6Z,9Z,12Z,15Z-Octadecatetraenoic acid; (6Z,9Z,12Z,15Z)-Octadeca-6,9,12,15-tetraenoic acid;	Lipids and lipid-like molecules	Fatty Acyls	Lineolic acids and derivatives	294.243	NA	7.98963	1	map00592 alpha-Linolenic acid metabolism; map01110 Biosynthesis of secondary metabolites;
8.00_246.1460m/z	1.73455	0.0282525	1.69827	H:CK	C10868	C10868	C13H21NO2	M+Na	35.9	0	-2.05176	82.0138	Tigloidine;	Alkaloids and derivatives	Tropane alkaloids	null	246.146	NA	8.00392	1	NULL
8.06_169.0275m/z	0.772305	0.0413049	1.10975	H:CK	C09305	C09305	C11H6O3	M+H-H2O	31.8	0	-4.9939	64.7244	Psoralen; Ficusin; 7H-Furo[3,2-g]chromen-7-one;	Phenylpropanoids and polyketides	Coumarins and derivatives	Furanocoumarins	169.027	NA	8.06107	1	map01061 Biosynthesis of phenylpropanoids; map01110 Biosynthesis of secondary metabolites;
8.06_169.0275m/z	0.772305	0.0413049	1.10975	H:CK	C09060	C09060	C11H6O3	M+H-H2O	31.8	0	-4.9939	64.7244	Angelicin; Isopsoralen;	Phenylpropanoids and polyketides	Coumarins and derivatives	Furanocoumarins	169.027	NA	8.06107	1	map01061 Biosynthesis of phenylpropanoids; map01110 Biosynthesis of secondary metabolites;
8.12_601.2623m/z	1.44692	0.0147157	1.09591	H:CK	C16542	C16542	C33H38N4O8	M+H-H2O	35.3	0.892	-5.38204	81.9672	APC;	Alkaloids and derivatives	Camptothecins	null	601.262	NA	8.11822	1	map00983 Drug metabolism - other enzymes;
8.18_353.1432m/z	0.771091	0.0255843	1.19887	H:CK	C07425	C07425	C19H26N2S	M+K	36.8	0.558	-5.07033	89.1214	Pergolide;	Organoheterocyclic compounds	Quinolines and derivatives	Indoloquinolines	353.143	NA	8.17537	1	NULL
8.19_281.1718m/z	0.678544	0.016796	1.24471	H:CK	C14260	C14260	C14H26O4	M+Na	39.3	0	-2.18592	98.9079	Diisobutyl adipate;	Lipids and lipid-like molecules	Fatty Acyls	Fatty acid esters	281.172	NA	8.18965	1	NULL
8.20_143.0710m/z	0.657933	0.00510794	1.3183	H:CK	C07040	C07040	C8H8N4	M+H-H2O	38.3	0	-3.80472	95.8207	Hydralazine;	Organoheterocyclic compounds	Diazanaphthalenes	Benzodiazines	143.071	NA	8.20393	1	NULL
8.20_143.0710m/z	0.657933	0.00510794	1.3183	H:CK	C02656	C02656	C7H12O4	M+H-H2O	46.8	45.9	4.55024	93.2804	Pimelate; Pimelic acid; Heptanedioic acid; 6-Carboxyhexanoate;	Lipids and lipid-like molecules	Fatty Acyls	Fatty acids and conjugates	143.071	NA	8.20393	1	map00780 Biotin metabolism; map01100 Metabolic pathways;
8.20_143.0710m/z	0.657933	0.00510794	1.3183	H:CK	C00114	C00114	C5H14NO+	M+K	37.8	0	2.89924	92.2339	Choline; Bilineurine;	Organic nitrogen compounds	Organonitrogen compounds	Quaternary ammonium salts	143.071	NA	8.20393	1	map00260 Glycine, serine and threonine metabolism; map00564 Glycerophospholipid metabolism; map01100 Metabolic pathways; map02010 ABC transporters; map04725 Cholinergic synapse; map04976 Bile secretion; map05231 Choline metabolism in cancer;
8.20_175.0881m/z	0.674189	0.0437776	1.44593	H:CK	C06306	C06306	C10H16	M+K	38.5	0	-2.22067	94.9912	(+)-alpha-Pinene; (1R,5R)-2,6,6-Trimethylbicyclo[3.1.1]hept-2-ene;	Lipids and lipid-like molecules	Prenol lipids	Monoterpenoids	175.088	NA	8.20393	1	NULL
8.20_175.0881m/z	0.674189	0.0437776	1.44593	H:CK	C09839	C09839	C10H16	M+K	38.5	0	-2.22067	94.9912	Car-3-ene; (-)-3-Carene;	Lipids and lipid-like molecules	Prenol lipids	Monoterpenoids	175.088	NA	8.20393	1	map01062 Biosynthesis of terpenoids and steroids; map01110 Biosynthesis of secondary metabolites;
8.20_175.0881m/z	0.674189	0.0437776	1.44593	H:CK	C06099	C06099	C10H16	M+K	38.5	0	-2.22067	94.9912	d-Limonene; (+)-Limonene; (+)-(R)-Limonene; (+)-(4R)-Limonene;	Lipids and lipid-like molecules	Prenol lipids	Monoterpenoids	175.088	NA	8.20393	1	map00902 Monoterpenoid biosynthesis; map00903 Limonene and pinene degradation; map01062 Biosynthesis of terpenoids and steroids; map01100 Metabolic pathways; map01110 Biosynthesis of secondary metabolites;
8.20_175.0881m/z	0.674189	0.0437776	1.44593	H:CK	C09877	C09877	C10H16	M+K	38.5	0	-2.22067	94.9912	(+)-beta-Phellandrene;	Lipids and lipid-like molecules	Prenol lipids	Monoterpenoids	175.088	NA	8.20393	1	NULL
8.20_175.0881m/z	0.674189	0.0437776	1.44593	H:CK	C06076	C06076	C10H16	M+K	38.5	0	-2.22067	94.9912	Camphene; Comphene;	Lipids and lipid-like molecules	Prenol lipids	Monoterpenoids	175.088	NA	8.20393	1	map01062 Biosynthesis of terpenoids and steroids;
8.20_175.0881m/z	0.674189	0.0437776	1.44593	H:CK	C00521	C00521	C10H16	M+K	38.5	0	-2.22067	94.9912	(-)-Limonene; (-)-(S)-Limonene; (-)-(4S)-Limonene;	Lipids and lipid-like molecules	Prenol lipids	Monoterpenoids	175.088	NA	8.20393	1	map00902 Monoterpenoid biosynthesis; map00903 Limonene and pinene degradation; map01062 Biosynthesis of terpenoids and steroids; map01100 Metabolic pathways; map01110 Biosynthesis of secondary metabolites;
8.20_175.0881m/z	0.674189	0.0437776	1.44593	H:CK	C06078	C06078	C10H16	M+K	38.5	0	-2.22067	94.9912	Limonene; Dipentene; dl-Limonene; Cajeputene; Kautschin;	Lipids and lipid-like molecules	Prenol lipids	Monoterpenoids	175.088	NA	8.20393	1	NULL
8.20_175.0881m/z	0.674189	0.0437776	1.44593	H:CK	C06075	C06075	C10H16	M+K	38.5	0	-2.22067	94.9912	Terpinolene;	Lipids and lipid-like molecules	Prenol lipids	Monoterpenoids	175.088	NA	8.20393	1	NULL
8.20_175.0881m/z	0.674189	0.0437776	1.44593	H:CK	C09882	C09882	C10H16	M+K	38.5	0	-2.22067	94.9912	beta-Pinene;	Lipids and lipid-like molecules	Prenol lipids	Monoterpenoids	175.088	NA	8.20393	1	NULL
8.20_175.0881m/z	0.674189	0.0437776	1.44593	H:CK	C06074	C06074	C10H16	M+K	38.5	0	-2.22067	94.9912	Myrcene; beta-Myrcene;	Lipids and lipid-like molecules	Prenol lipids	Monoterpenoids	175.088	NA	8.20393	1	map00902 Monoterpenoid biosynthesis; map01062 Biosynthesis of terpenoids and steroids; map01110 Biosynthesis of secondary metabolites;
8.20_175.0881m/z	0.674189	0.0437776	1.44593	H:CK	C06307	C06307	C10H16	M+K	38.5	0	-2.22067	94.9912	(-)-beta-Pinene; (1S,5S)-6,6-Dimethyl-2-methylenebicyclo[3.1.1]heptane;	Lipids and lipid-like molecules	Prenol lipids	Monoterpenoids	175.088	NA	8.20393	1	map00902 Monoterpenoid biosynthesis; map01110 Biosynthesis of secondary metabolites;
8.20_175.0881m/z	0.674189	0.0437776	1.44593	H:CK	C09898	C09898	C10H16	M+K	38.5	0	-2.22067	94.9912	alpha-Terpinene;	Lipids and lipid-like molecules	Prenol lipids	Monoterpenoids	175.088	NA	8.20393	1	NULL
8.20_175.0881m/z	0.674189	0.0437776	1.44593	H:CK	C02693	C02693	C10H10N2O	M+H	37	0	8.42675	94.1611	(Indol-3-yl)acetamide; Indole-3-acetamide;	Organoheterocyclic compounds	Indoles and derivatives	Indoles	175.088	NA	8.20393	1	map00380 Tryptophan metabolism;
8.20_175.0881m/z	0.674189	0.0437776	1.44593	H:CK	C09873	C09873	C10H16	M+K	38.5	0	-2.22067	94.9912	(E)-beta-Ocimene; beta-Ocimene;	Lipids and lipid-like molecules	Prenol lipids	Monoterpenoids	175.088	NA	8.20393	1	NULL
8.20_175.0881m/z	0.674189	0.0437776	1.44593	H:CK	C19818	C19818	C10H16	M+K	38.5	0	-2.22067	94.9912	beta-Phellandrene;	Lipids and lipid-like molecules	Prenol lipids	Monoterpenoids	175.088	NA	8.20393	1	NULL
8.20_175.0881m/z	0.674189	0.0437776	1.44593	H:CK	C20241	C20241	C10H16	M+K	38.5	0	-2.22067	94.9912	Tricyclene;	Lipids and lipid-like molecules	Prenol lipids	Monoterpenoids	175.088	NA	8.20393	1	NULL
8.20_175.0881m/z	0.674189	0.0437776	1.44593	H:CK	C09875	C09875	C10H16	M+K	38.5	0	-2.22067	94.9912	(R)-(-)-alpha-Phellandrene;	Lipids and lipid-like molecules	Prenol lipids	Monoterpenoids	175.088	NA	8.20393	1	NULL
8.20_175.0881m/z	0.674189	0.0437776	1.44593	H:CK	C09880	C09880	C10H16	M+K	38.5	0	-2.22067	94.9912	alpha-Pinene;	Lipids and lipid-like molecules	Prenol lipids	Monoterpenoids	175.088	NA	8.20393	1	map00903 Limonene and pinene degradation; map01110 Biosynthesis of secondary metabolites;
8.20_175.0881m/z	0.674189	0.0437776	1.44593	H:CK	C09900	C09900	C10H16	M+K	38.5	0	-2.22067	94.9912	gamma-Terpinene;	Hydrocarbons	Unsaturated hydrocarbons	Branched unsaturated hydrocarbons	175.088	NA	8.20393	1	NULL
8.20_175.0881m/z	0.674189	0.0437776	1.44593	H:CK	C11391	C11391	C10H16	M+K	38.5	0	-2.22067	94.9912	(S)-(+)-alpha-Phellandrene;	Lipids and lipid-like molecules	Prenol lipids	Monoterpenoids	175.088	NA	8.20393	1	NULL
8.20_175.0881m/z	0.674189	0.0437776	1.44593	H:CK	C14788	C14788	C10H7NO	M+NH4	36.9	0	9.34034	94.5351	1-Nitrosonaphthalene;	Benzenoids	Naphthalenes	null	175.088	NA	8.20393	1	map00980 Metabolism of xenobiotics by cytochrome P450;
8.20_175.0881m/z	0.674189	0.0437776	1.44593	H:CK	C20242	C20242	C10H16	M+K	38.5	0	-2.22067	94.9912	(-)-Sabinene; (1S,5S)-1-Isopropyl-4-methylenebicyclo[3.1.0]hexane;	Lipids and lipid-like molecules	Prenol lipids	Monoterpenoids	175.088	NA	8.20393	1	NULL
8.24_641.2642m/z	0.707069	0.0288471	1.2572	H:CK	C16542	C16542	C33H38N4O8	M+Na	35.9	13.5	9.72136	76.8135	APC;	Alkaloids and derivatives	Camptothecins	null	641.264	NA	8.23895	1	map00983 Drug metabolism - other enzymes;
8.30_268.1039m/z	1.27091	0.0179712	1.07799	H:CK	C07210	C07210	C10H13N5O4	M+H	30.4	0	-0.449719	52.3439	Zidovudine; Azidothymidine; 3'-Azido-3'-deoxythymidine; AZT;	Nucleosides, nucleotides, and analogues	Pyrimidine nucleosides	Pyrimidine 2',3'-dideoxyribonucleosides	268.104	NA	8.2961	1	map04976 Bile secretion;
8.30_268.1039m/z	1.27091	0.0179712	1.07799	H:CK	C00330	C00330	C10H13N5O4	M+H	30.4	0	-0.449719	52.3439	Deoxyguanosine; 2'-Deoxyguanosine;	Nucleosides, nucleotides, and analogues	Purine nucleosides	Purine 2'-deoxyribonucleosides	268.104	NA	8.2961	1	map00230 Purine metabolism; map01100 Metabolic pathways;
8.30_268.1039m/z	1.27091	0.0179712	1.07799	H:CK	C00212	C00212	C10H13N5O4	M+H	30.4	0	-0.449719	52.3439	Adenosine;	Nucleosides, nucleotides, and analogues	Purine nucleosides	null	268.104	NA	8.2961	1	map00230 Purine metabolism; map01100 Metabolic pathways; map04022 cGMP-PKG signaling pathway; map04024 cAMP signaling pathway; map04071 Sphingolipid signaling pathway; map04080 Neuroactive ligand-receptor interaction; map04270 Vascular smooth muscle contraction; map04923 Regulation of lipolysis in adipocytes; map04924 Renin secretion; map05012 Parkinson disease; map05032 Morphine addiction; map05…
8.35_313.2347m/z	1.21814	0.00736527	1.06859	H:CK	C14831	C14831	C18H32O4	M+H	32.8	0	-8.56094	73.7404	8(R)-HPODE; (9Z,12Z)-(8R)-8-Hydroperoxyoctadeca-9,12-dienoic acid; (8R,9Z,12Z)-8-Hydroperoxyoctadeca-9,12-dienoate;	Lipids and lipid-like molecules	Fatty Acyls	Lineolic acids and derivatives	313.235	NA	8.35323	1	map00591 Linoleic acid metabolism;
8.35_313.2347m/z	1.21814	0.00736527	1.06859	H:CK	C04717	C04717	C18H32O4	M+H	32.8	0	-8.56094	73.7404	(9Z,11E)-(13S)-13-Hydroperoxyoctadeca-9,11-dienoic acid; (9Z,11E)-(13S)-13-Hydroperoxyoctadeca-9,11-dienoate; 13(S)-HPODE; 13S-Hydroperoxy-9Z,11E-octadecadienoic acid;	Lipids and lipid-like molecules	Fatty Acyls	Lineolic acids and derivatives	313.235	NA	8.35323	1	map00591 Linoleic acid metabolism; map01100 Metabolic pathways;
8.35_313.2347m/z	1.21814	0.00736527	1.06859	H:CK	C07338	C07338	C18H32O4	M+H	32.8	0	-8.56094	73.7404	(9Z,12Z)-(11S)-11-Hydroperoxyoctadeca-9,12-dienoic acid; (9Z,12Z)-(11S)-11-Hydroperoxyoctadeca-9,12-dienoate;	Lipids and lipid-like molecules	Fatty Acyls	Lineolic acids and derivatives	313.235	NA	8.35323	1	map00591 Linoleic acid metabolism;
8.35_313.2347m/z	1.21814	0.00736527	1.06859	H:CK	C14827	C14827	C18H32O4	M+H	32.8	0	-8.56094	73.7404	9(S)-HPODE; 9(S)-HPOD; (10E,12Z)-(9S)-9-Hydroperoxyoctadeca-10,12-dienoic acid; (9S,10E,12Z)-9-Hydroperoxy-10,12-octadecadienoate;	Lipids and lipid-like molecules	Fatty Acyls	Lineolic acids and derivatives	313.235	NA	8.35323	1	map00591 Linoleic acid metabolism; map01100 Metabolic pathways;
8.35_313.2347m/z	1.21814	0.00736527	1.06859	H:CK	C14833	C14833	C18H34O5	M+H-H2O	33	0	-8.09405	73.8889	9,12,13-TriHOME; 9(S),12(S),13(S)-Trihydroxy-10(E)-octadecenoic acid; (10E)-(9S,12S,13S)-9,12,13-Trihydroxyoctadec-10-enoic acid;	Lipids and lipid-like molecules	Fatty Acyls	Fatty acids and conjugates	313.235	NA	8.35323	1	map00591 Linoleic acid metabolism;
8.38_177.1639m/z	1.34937	0.00759577	1.38659	H:CK	C03527	C03527	C13H22O	M+H-H2O	44.3	28.6	0.873187	94.1445	Oxidized Latia luciferin;	Lipids and lipid-like molecules	Prenol lipids	Sesquiterpenoids	177.164	NA	8.38182	1	NULL
8.38_367.1509m/z	1.25503	0.0231738	1.00673	H:CK	C07622	C07622	C16H14F3N5O	M+NH4	32.7	0	5.88363	70.3245	Voriconazole; Vfend;	Benzenoids	Benzene and substituted derivatives	Phenylpropanes	367.151	NA	8.38182	1	NULL
8.44_237.2210m/z	1.26878	0.0494906	1.07811	H:CK	C08362	C08362	C16H30O2	M+H-H2O	27.1	0.765	-1.03168	36.028	(9Z)-Hexadecenoic acid; Palmitoleic acid; cis-9-Hexadecenoic acid; (9Z)-Hexadec-9-enoate;	Lipids and lipid-like molecules	Fatty Acyls	Fatty acids and conjugates	237.221	NA	8.43895	1	map00061 Fatty acid biosynthesis;
8.51_288.2446n	0.49064	0.0440878	1.78599	H:CK	C15492	C15492	C20H32O	M+H-H2O, M+H	43.8	29.1	-2.4314	92.6616	all-trans-13,14-Dihydroretinol; 13,14-Dihydroretinol;	Lipids and lipid-like molecules	Prenol lipids	Retinoids	271.241	288.245	8.5104	1	map00830 Retinol metabolism;
8.57_186.1487m/z	2.22372	0.00301347	1.9159	H:CK	C09836	C09836	C10H16O2	M+NH4	32.9	0	-0.833864	65.3732	Ascaridole;	Organoheterocyclic compounds	Dioxanes	1,2-dioxanes	186.149	NA	8.57112	1	NULL
8.57_186.1487m/z	2.22372	0.00301347	1.9159	H:CK	C02108	C02108	C10H16O2	M+NH4	32.9	0	-0.833864	65.3732	1,2-Campholide;	Organoheterocyclic compounds	Lactones	null	186.149	NA	8.57112	1	NULL
8.60_277.1380m/z	2.54399	0.000185104	2.53276	H:CK	C00449	C00449	C11H20N2O6	M+H	37.8	0	-4.95681	94.4917	N6-(L-1,3-Dicarboxypropyl)-L-lysine; Saccharopine; L-Saccharopine; N-[(S)-5-Amino-5-carboxypentyl]-L-glutamic acid;	Organic acids and derivatives	Carboxylic acids and derivatives	Amino acids, peptides, and analogues	277.138	NA	8.60255	1	map00300 Lysine biosynthesis; map00310 Lysine degradation; map01100 Metabolic pathways; map01110 Biosynthesis of secondary metabolites; map01130 Biosynthesis of antibiotics; map01230 Biosynthesis of amino acids;
8.60_406.1782m/z	1.49593	0.00431926	1.6937	H:CK	C07852	C07852	C23H29NO3	M+K	35	3.17	0.819768	72.7196	Propiverine;	Benzenoids	Benzene and substituted derivatives	Diphenylmethanes	406.178	NA	8.60255	1	NULL
8.65_109.1017m/z	1.44815	0.00548003	1.10761	H:CK	C07287	C07287	C8H14O	M+H-H2O	54.3	80.4	4.21519	95.765	Sulcatone; Methylheptenone; 6-Methylhept-5-en-2-one; 6-Methyl-5-hepten-2-one;	Organic oxygen compounds	Organooxygen compounds	Carbonyl compounds	109.102	NA	8.64542	1	NULL
8.65_137.0964m/z	1.5007	0.0175738	1.30061	H:CK	C14311	C14311	C9H12O	M+H	38.8	0	2.51048	97.1804	4-Propylphenol;	Benzenoids	Benzene and substituted derivatives	Phenylpropanes	137.096	NA	8.64542	1	NULL
8.65_199.1697m/z	1.35113	0.03016	1.21318	H:CK	C08317	C08317	C12H24O3	M+H-H2O	37.9	0	2.24814	92.3741	12-Hydroxydodecanoic acid; omega-Hydroxydodecanoic acid;	Organic acids and derivatives	Hydroxy acids and derivatives	Medium-chain hydroxy acids and derivatives	199.17	NA	8.64542	1	NULL
8.65_199.1697m/z	1.35113	0.03016	1.21318	H:CK	C12298	C12298	C12H22O2	M+H	39.9	10	2.45248	92.237	Citronellyl acetate; 3,7-Dimethyl-6-octen-1-yl acetate;	Lipids and lipid-like molecules	Fatty Acyls	Fatty alcohol esters	199.17	NA	8.64542	1	NULL
8.66_327.2296m/z	0.633185	0.00901012	1.39277	H:CK	C07119	C07119	C22H32O3	M+H-H2O	39.9	10.3	-6.49325	96.34	Medroxyprogesterone;	Lipids and lipid-like molecules	Steroids and steroid derivatives	Pregnane steroids	327.23	NA	8.6597	1	NULL
8.66_327.2296m/z	0.633185	0.00901012	1.39277	H:CK	C14643	C14643	C22H32O3	M+H-H2O	39.1	6.3	-6.49325	96.34	Medrysone; 11beta-Hydroxy-6alpha-methylpregn-4-ene-3,20-dione;	Lipids and lipid-like molecules	Steroids and steroid derivatives	Pregnane steroids	327.23	NA	8.6597	1	NULL
8.66_327.2296m/z	0.633185	0.00901012	1.39277	H:CK	C00219	C00219	C20H32O2	M+Na	41.2	10.2	0.560361	96.6115	Arachidonate; Arachidonic acid; (5Z,8Z,11Z,14Z)-Icosatetraenoic acid; cis-5,8,11,14-Eicosatetraenoic acid; 5Z,8Z,11Z,14Z-Eicosatetraenoic acid; (5Z,8Z,11Z,14Z)-Icosa-5,8,11,14-tetraenoic acid;	Lipids and lipid-like molecules	Fatty Acyls	Fatty acids and conjugates	327.23	NA	8.6597	1	map00590 Arachidonic acid metabolism; map00591 Linoleic acid metabolism; map01040 Biosynthesis of unsaturated fatty acids; map01100 Metabolic pathways; map04216 Ferroptosis; map04217 Necroptosis; map04270 Vascular smooth muscle contraction; map04611 Platelet activation; map04664 Fc epsilon RI signaling pathway; map04666 Fc gamma R-mediated phagocytosis; map04723 Retrograde endocannabinoid signali…
8.66_327.2296m/z	0.633185	0.00901012	1.39277	H:CK	C14605	C14605	C20H32O2	M+Na	48.3	45.5	0.560361	96.6115	Metholone; Dromostanolone; 17beta-Hydroxy-2alpha-methyl-5alpha-androstan-3-one;	Lipids and lipid-like molecules	Steroids and steroid derivatives	Androstane steroids	327.23	NA	8.6597	1	NULL
8.66_327.2296m/z	0.633185	0.00901012	1.39277	H:CK	C07915	C07915	C17H27NO4	M+NH4	38.7	5.59	5.78132	94.4598	Metipranolol;	Benzenoids	Phenol esters	null	327.23	NA	8.6597	1	NULL
8.66_327.2296m/z	0.633185	0.00901012	1.39277	H:CK	C08158	C08158	C22H32O3	M+H-H2O	39.9	10.7	-6.49325	96.34	Testosterone propionate;	Lipids and lipid-like molecules	Steroids and steroid derivatives	Steroid esters	327.23	NA	8.6597	1	NULL
8.66_327.2296m/z	0.633185	0.00901012	1.39277	H:CK	C21561	C21561	C20H32O2	M+Na	48.4	46.3	0.560361	96.6115	Oryzalexin E; ent-Sandaracopimaradiene-3beta,9alpha-diol; (3R,4aR,4bS,7S,10aR)-7-Ethenyl-1,1,4a,7-tetramethyl-1,2,3,4,4a,4b,5,6,7,9,10,10a-dodecahydrophenanthren-2,4b-diol;	Benzenoids	Phenanthrenes and derivatives	Hydrophenanthrenes	327.23	NA	8.6597	1	map00904 Diterpenoid biosynthesis; map01110 Biosynthesis of secondary metabolites;
8.70_404.2559n	0.769008	0.00759008	1.17316	H:CK	C07074	C07074	C24H36O5	M+H-H2O, M+H	37.7	9.75	-0.994443	79.7949	Lovastatin;	Organoheterocyclic compounds	Lactones	Delta valerolactones	405.261	404.256	8.70255	1	NULL
8.70_404.2559n	0.769008	0.00759008	1.17316	H:CK	C15568	C15568	C24H36O5	M+H-H2O, M+H	37.1	6.88	-0.994443	79.7949	7alpha,12alpha-Dihydroxy-3-oxochol-4-enoate;	Lipids and lipid-like molecules	Steroids and steroid derivatives	Bile acids, alcohols and derivatives	405.261	404.256	8.70255	1	NULL
8.72_105.0704m/z	1.41211	0.00250508	1.39269	H:CK	C14386	C14386	C8H10O	M+H-H2O	49.7	57	4.19725	96.4348	3-Ethylphenol;	Benzenoids	Phenols	1-hydroxy-4-unsubstituted benzenoids	105.07	NA	8.71685	1	NULL
8.72_105.0704m/z	1.41211	0.00250508	1.39269	H:CK	C05853	C05853	C8H10O	M+H-H2O	51.4	65.5	4.19725	96.4348	Phenylethyl alcohol; Phenethyl alcohol; 2-Phenylethanol;	Benzenoids	Benzene and substituted derivatives	null	105.07	NA	8.71685	1	map00360 Phenylalanine metabolism;
8.72_105.0704m/z	1.41211	0.00250508	1.39269	H:CK	C06757	C06757	C8H10O	M+H-H2O	51.4	65.5	4.19725	96.4348	4-Methylbenzyl alcohol; alpha-Hydroxy-p-xylene; 4-Tolylcarbinol;	Benzenoids	Benzene and substituted derivatives	Benzyl alcohols	105.07	NA	8.71685	1	map00622 Xylene degradation; map01100 Metabolic pathways; map01120 Microbial metabolism in diverse environments; map01220 Degradation of aromatic compounds;
8.72_105.0704m/z	1.41211	0.00250508	1.39269	H:CK	C07112	C07112	C8H10O	M+H-H2O	49.7	57	4.19725	96.4348	1-Phenylethanol; Methylphenyl carbinol; alpha-Methylbenzyl alcohol;	Benzenoids	Benzene and substituted derivatives	null	105.07	NA	8.71685	1	NULL
8.72_105.0704m/z	1.41211	0.00250508	1.39269	H:CK	C13637	C13637	C8H10O	M+H-H2O	49.7	57	4.19725	96.4348	4-Ethylphenol; p-Ethylphenol;	Benzenoids	Phenols	1-hydroxy-2-unsubstituted benzenoids	105.07	NA	8.71685	1	map00363 Bisphenol degradation; map01120 Microbial metabolism in diverse environments;
8.72_105.0704m/z	1.41211	0.00250508	1.39269	H:CK	C19506	C19506	.[C8H8]n	M+H	34.1	76.4	4.92371	NA	Polystyrene;	Benzenoids	Benzene and substituted derivatives	Styrenes	105.07	NA	8.71685	1	NULL
8.72_135.1173m/z	1.37186	0.00175277	1.38504	H:CK	C11938	C11938	C10H16O	M+H-H2O	40.8	8.77	3.0413	98.9514	Myrtenol; 2-Pinen-10-ol;	Lipids and lipid-like molecules	Prenol lipids	Monoterpenoids	135.117	NA	8.71685	1	map00903 Limonene and pinene degradation;
8.72_135.1173m/z	1.37186	0.00175277	1.38504	H:CK	C00964	C00964	C10H16O	M+H-H2O	40.8	8.49	3.0413	98.9514	(-)-trans-Carveol;	Lipids and lipid-like molecules	Prenol lipids	Monoterpenoids	135.117	NA	8.71685	1	map00902 Monoterpenoid biosynthesis; map00903 Limonene and pinene degradation; map01110 Biosynthesis of secondary metabolites;
8.72_135.1173m/z	1.37186	0.00175277	1.38504	H:CK	C20260	C20260	C10H16O	M+H-H2O	41	9.62	3.0413	98.9514	(+)-Thujan-3-one; (+)-Isothujone;	Lipids and lipid-like molecules	Prenol lipids	Monoterpenoids	135.117	NA	8.71685	1	NULL
8.72_135.1173m/z	1.37186	0.00175277	1.38504	H:CK	C18150	C18150	C10H14	M+H	41.1	10.6	3.44975	99.1939	n-Butylbenzene;	Benzenoids	Benzene and substituted derivatives	null	135.117	NA	8.71685	1	NULL
8.72_135.1173m/z	1.37186	0.00175277	1.38504	H:CK	C09906	C09906	C10H16O	M+H-H2O	41	9.62	3.0413	98.9514	Thujone; (-)-3-Isothujone; (-)-3-Thujanone;	Lipids and lipid-like molecules	Prenol lipids	Monoterpenoids	135.117	NA	8.71685	1	NULL
8.72_135.1173m/z	1.37186	0.00175277	1.38504	H:CK	C11415	C11415	C10H16O	M+H-H2O	41	9.76	3.0413	98.9514	(1S,4S)-Dihydrocarvone;	Lipids and lipid-like molecules	Prenol lipids	Monoterpenoids	135.117	NA	8.71685	1	map00903 Limonene and pinene degradation;
8.72_135.1173m/z	1.37186	0.00175277	1.38504	H:CK	C11408	C11408	C10H16O	M+H-H2O	40.8	8.49	3.0413	98.9514	(4S,6S)-cis-Carveol;	Lipids and lipid-like molecules	Prenol lipids	Monoterpenoids	135.117	NA	8.71685	1	map00903 Limonene and pinene degradation;
8.72_135.1173m/z	1.37186	0.00175277	1.38504	H:CK	C15604	C15604	C5H8O.[C5H8]n-1	M+H-H2O	19.3	0	3.0413	NA	Prenal;	Lipids and lipid-like molecules	Prenol lipids	Monoterpenoids	135.117	NA	8.71685	1	NULL
8.72_135.1173m/z	1.37186	0.00175277	1.38504	H:CK	C20425	C20425	C10H16O	M+H-H2O	39.1	0	3.0413	98.9514	beta-Cyclocitral; 2,6,6-Trimethyl-1-cyclohexene-1-carbaldehyde;	Hydrocarbon derivatives	null	null	135.117	NA	8.71685	1	NULL
8.72_135.1173m/z	1.37186	0.00175277	1.38504	H:CK	C06575	C06575	C10H14	M+H	41.1	10.6	3.44975	99.1939	p-Cymene;	Lipids and lipid-like molecules	Prenol lipids	Monoterpenoids	135.117	NA	8.71685	1	map00622 Xylene degradation; map01120 Microbial metabolism in diverse environments; map01220 Degradation of aromatic compounds;
8.72_135.1173m/z	1.37186	0.00175277	1.38504	H:CK	C18018	C18018	C10H16O	M+H-H2O	41	9.76	3.0413	98.9514	p-Menth-8-en-2-one; 2-Methyl-5-(1-methylethenyl)cyclohexanone; Menth-8-en-2-one;	Lipids and lipid-like molecules	Prenol lipids	Monoterpenoids	135.117	NA	8.71685	1	NULL
8.72_135.1173m/z	1.37186	0.00175277	1.38504	H:CK	C11387	C11387	C10H16O	M+H-H2O	39.1	0	3.0413	98.9514	(1S,4R)-(+)-Fenchone; (+)-Fenchone;	Lipids and lipid-like molecules	Prenol lipids	Monoterpenoids	135.117	NA	8.71685	1	NULL
8.72_135.1173m/z	1.37186	0.00175277	1.38504	H:CK	C11941	C11941	C10H16O	M+H-H2O	40.8	8.77	3.0413	98.9514	Pinocarveol;	Lipids and lipid-like molecules	Prenol lipids	Monoterpenoids	135.117	NA	8.71685	1	map00903 Limonene and pinene degradation;
8.72_135.1173m/z	1.37186	0.00175277	1.38504	H:CK	C11395	C11395	C10H16O	M+H-H2O	40.8	8.49	3.0413	98.9514	(4R,6R)-cis-Carveol;	Lipids and lipid-like molecules	Prenol lipids	Monoterpenoids	135.117	NA	8.71685	1	map00903 Limonene and pinene degradation;
8.72_135.1173m/z	1.37186	0.00175277	1.38504	H:CK	C09893	C09893	C10H16O	M+H-H2O	41	9.46	3.0413	98.9514	Pulegone; (+)-Pulegone;	Lipids and lipid-like molecules	Prenol lipids	Monoterpenoids	135.117	NA	8.71685	1	map00902 Monoterpenoid biosynthesis; map01110 Biosynthesis of secondary metabolites;
8.72_135.1173m/z	1.37186	0.00175277	1.38504	H:CK	C09885	C09885	C10H16O	M+H-H2O	41.2	10.4	3.0413	98.9514	(+)-Piperitone; d-Piperitone;	Lipids and lipid-like molecules	Prenol lipids	Monoterpenoids	135.117	NA	8.71685	1	NULL
8.72_136.1251n	1.3781	0.0189205	1.06942	H:CK	C06075	C06075	C10H16	M+H, M+Na	39.7	0	-0.663362	99.4075	Terpinolene;	Lipids and lipid-like molecules	Prenol lipids	Monoterpenoids	159.117	136.125	8.71685	1	NULL
8.72_136.1251n	1.3781	0.0189205	1.06942	H:CK	C09875	C09875	C10H16	M+H, M+Na	39.7	0	-0.663362	99.4075	(R)-(-)-alpha-Phellandrene;	Lipids and lipid-like molecules	Prenol lipids	Monoterpenoids	159.117	136.125	8.71685	1	NULL
8.72_136.1251n	1.3781	0.0189205	1.06942	H:CK	C19818	C19818	C10H16	M+H, M+Na	39.7	0	-0.663362	99.4075	beta-Phellandrene;	Lipids and lipid-like molecules	Prenol lipids	Monoterpenoids	159.117	136.125	8.71685	1	NULL
8.72_136.1251n	1.3781	0.0189205	1.06942	H:CK	C06074	C06074	C10H16	M+H, M+Na	39.7	0	-0.663362	99.4075	Myrcene; beta-Myrcene;	Lipids and lipid-like molecules	Prenol lipids	Monoterpenoids	159.117	136.125	8.71685	1	map00902 Monoterpenoid biosynthesis; map01062 Biosynthesis of terpenoids and steroids; map01110 Biosynthesis of secondary metabolites;
8.72_136.1251n	1.3781	0.0189205	1.06942	H:CK	C09898	C09898	C10H16	M+H, M+Na	39.7	0	-0.663362	99.4075	alpha-Terpinene;	Lipids and lipid-like molecules	Prenol lipids	Monoterpenoids	159.117	136.125	8.71685	1	NULL
8.72_136.1251n	1.3781	0.0189205	1.06942	H:CK	C09873	C09873	C10H16	M+H, M+Na	39.7	0	-0.663362	99.4075	(E)-beta-Ocimene; beta-Ocimene;	Lipids and lipid-like molecules	Prenol lipids	Monoterpenoids	159.117	136.125	8.71685	1	NULL
8.72_136.1251n	1.3781	0.0189205	1.06942	H:CK	C20241	C20241	C10H16	M+H, M+Na	39.7	0	-0.663362	99.4075	Tricyclene;	Lipids and lipid-like molecules	Prenol lipids	Monoterpenoids	159.117	136.125	8.71685	1	NULL
8.72_136.1251n	1.3781	0.0189205	1.06942	H:CK	C06307	C06307	C10H16	M+H, M+Na	39.7	0	-0.663362	99.4075	(-)-beta-Pinene; (1S,5S)-6,6-Dimethyl-2-methylenebicyclo[3.1.1]heptane;	Lipids and lipid-like molecules	Prenol lipids	Monoterpenoids	159.117	136.125	8.71685	1	map00902 Monoterpenoid biosynthesis; map01110 Biosynthesis of secondary metabolites;
8.72_136.1251n	1.3781	0.0189205	1.06942	H:CK	C09839	C09839	C10H16	M+H, M+Na	39.7	0	-0.663362	99.4075	Car-3-ene; (-)-3-Carene;	Lipids and lipid-like molecules	Prenol lipids	Monoterpenoids	159.117	136.125	8.71685	1	map01062 Biosynthesis of terpenoids and steroids; map01110 Biosynthesis of secondary metabolites;
8.72_136.1251n	1.3781	0.0189205	1.06942	H:CK	C06099	C06099	C10H16	M+H, M+Na	39.7	0	-0.663362	99.4075	d-Limonene; (+)-Limonene; (+)-(R)-Limonene; (+)-(4R)-Limonene;	Lipids and lipid-like molecules	Prenol lipids	Monoterpenoids	159.117	136.125	8.71685	1	map00902 Monoterpenoid biosynthesis; map00903 Limonene and pinene degradation; map01062 Biosynthesis of terpenoids and steroids; map01100 Metabolic pathways; map01110 Biosynthesis of secondary metabolites;
8.72_136.1251n	1.3781	0.0189205	1.06942	H:CK	C09880	C09880	C10H16	M+H, M+Na	39.7	0	-0.663362	99.4075	alpha-Pinene;	Lipids and lipid-like molecules	Prenol lipids	Monoterpenoids	159.117	136.125	8.71685	1	map00903 Limonene and pinene degradation; map01110 Biosynthesis of secondary metabolites;
8.72_136.1251n	1.3781	0.0189205	1.06942	H:CK	C06076	C06076	C10H16	M+H, M+Na	39.7	0	-0.663362	99.4075	Camphene; Comphene;	Lipids and lipid-like molecules	Prenol lipids	Monoterpenoids	159.117	136.125	8.71685	1	map01062 Biosynthesis of terpenoids and steroids;
8.72_136.1251n	1.3781	0.0189205	1.06942	H:CK	C00521	C00521	C10H16	M+H, M+Na	39.7	0	-0.663362	99.4075	(-)-Limonene; (-)-(S)-Limonene; (-)-(4S)-Limonene;	Lipids and lipid-like molecules	Prenol lipids	Monoterpenoids	159.117	136.125	8.71685	1	map00902 Monoterpenoid biosynthesis; map00903 Limonene and pinene degradation; map01062 Biosynthesis of terpenoids and steroids; map01100 Metabolic pathways; map01110 Biosynthesis of secondary metabolites;
8.72_136.1251n	1.3781	0.0189205	1.06942	H:CK	C11391	C11391	C10H16	M+H, M+Na	39.7	0	-0.663362	99.4075	(S)-(+)-alpha-Phellandrene;	Lipids and lipid-like molecules	Prenol lipids	Monoterpenoids	159.117	136.125	8.71685	1	NULL
8.72_136.1251n	1.3781	0.0189205	1.06942	H:CK	C20242	C20242	C10H16	M+H, M+Na	39.7	0	-0.663362	99.4075	(-)-Sabinene; (1S,5S)-1-Isopropyl-4-methylenebicyclo[3.1.0]hexane;	Lipids and lipid-like molecules	Prenol lipids	Monoterpenoids	159.117	136.125	8.71685	1	NULL
8.72_136.1251n	1.3781	0.0189205	1.06942	H:CK	C06306	C06306	C10H16	M+H, M+Na	39.7	0	-0.663362	99.4075	(+)-alpha-Pinene; (1R,5R)-2,6,6-Trimethylbicyclo[3.1.1]hept-2-ene;	Lipids and lipid-like molecules	Prenol lipids	Monoterpenoids	159.117	136.125	8.71685	1	NULL
8.72_136.1251n	1.3781	0.0189205	1.06942	H:CK	C06078	C06078	C10H16	M+H, M+Na	39.7	0	-0.663362	99.4075	Limonene; Dipentene; dl-Limonene; Cajeputene; Kautschin;	Lipids and lipid-like molecules	Prenol lipids	Monoterpenoids	159.117	136.125	8.71685	1	NULL
8.72_136.1251n	1.3781	0.0189205	1.06942	H:CK	C09882	C09882	C10H16	M+H, M+Na	39.7	0	-0.663362	99.4075	beta-Pinene;	Lipids and lipid-like molecules	Prenol lipids	Monoterpenoids	159.117	136.125	8.71685	1	NULL
8.72_136.1251n	1.3781	0.0189205	1.06942	H:CK	C09900	C09900	C10H16	M+H, M+Na	39.7	0	-0.663362	99.4075	gamma-Terpinene;	Hydrocarbons	Unsaturated hydrocarbons	Branched unsaturated hydrocarbons	159.117	136.125	8.71685	1	NULL
8.72_136.1251n	1.3781	0.0189205	1.06942	H:CK	C09877	C09877	C10H16	M+H, M+Na	39.7	0	-0.663362	99.4075	(+)-beta-Phellandrene;	Lipids and lipid-like molecules	Prenol lipids	Monoterpenoids	159.117	136.125	8.71685	1	NULL
8.72_161.1327m/z	1.61351	0.000289601	1.67938	H:CK	C07523	C07523	C12H18O	M+H-H2O	39.2	0	1.37966	97.5597	Propofol; 2,6-Diisopropylphenol;	Benzenoids	Benzene and substituted derivatives	Cumenes	161.133	NA	8.71685	1	NULL
8.72_179.1433m/z	2.16194	0.000359038	2.06259	H:CK	C12306	C12306	C12H20O2	M+H-H2O	39.4	0	1.22499	98.3237	Allyl cyclohexylpropionate; 2-Propenyl 3-cyclohexylpropanoate;	Lipids and lipid-like molecules	Fatty Acyls	Fatty acid esters	179.143	NA	8.71685	1	NULL
8.72_179.1433m/z	2.16194	0.000359038	2.06259	H:CK	C12300	C12300	C12H20O2	M+H-H2O	39.4	0	1.22499	98.3237	alpha-Terpinyl acetate; p-Menth-1-en-8-yl acetate;	Lipids and lipid-like molecules	Prenol lipids	Monoterpenoids	179.143	NA	8.71685	1	NULL
8.72_179.1433m/z	2.16194	0.000359038	2.06259	H:CK	C08486	C08486	C12H20O2	M+H-H2O	49.9	52.8	1.22499	98.3237	Ethyl(E,Z)-decadienoate; (2E,4Z)-2,4-Decadienoic acid, ethyl ester; Ethyl trans-2,cis-4-decadienoate;	Lipids and lipid-like molecules	Fatty Acyls	Fatty acid esters	179.143	NA	8.71685	1	NULL
8.72_179.1433m/z	2.16194	0.000359038	2.06259	H:CK	C07523	C07523	C12H18O	M+H	39.4	0	1.34886	98.4532	Propofol; 2,6-Diisopropylphenol;	Benzenoids	Benzene and substituted derivatives	Cumenes	179.143	NA	8.71685	1	NULL
8.79_197.1538m/z	1.76426	0.00200337	1.2715	H:CK	C08486	C08486	C12H20O2	M+H	35.4	0	0.832335	78.2542	Ethyl(E,Z)-decadienoate; (2E,4Z)-2,4-Decadienoic acid, ethyl ester; Ethyl trans-2,cis-4-decadienoate;	Lipids and lipid-like molecules	Fatty Acyls	Fatty acid esters	197.154	NA	8.78827	1	NULL
8.79_197.1538m/z	1.76426	0.00200337	1.2715	H:CK	C12300	C12300	C12H20O2	M+H	35.4	0	0.832335	78.2542	alpha-Terpinyl acetate; p-Menth-1-en-8-yl acetate;	Lipids and lipid-like molecules	Prenol lipids	Monoterpenoids	197.154	NA	8.78827	1	NULL
8.79_197.1538m/z	1.76426	0.00200337	1.2715	H:CK	C12306	C12306	C12H20O2	M+H	35.4	0	0.832335	78.2542	Allyl cyclohexylpropionate; 2-Propenyl 3-cyclohexylpropanoate;	Lipids and lipid-like molecules	Fatty Acyls	Fatty acid esters	197.154	NA	8.78827	1	NULL
8.79_197.1538m/z	1.76426	0.00200337	1.2715	H:CK	C02367	C02367	C12H22O3	M+H-H2O	35.5	0	0.762328	78.3815	3-Oxododecanoic acid; 3-Oxododecanoate;	Organic acids and derivatives	Keto acids and derivatives	Medium-chain keto acids and derivatives	197.154	NA	8.78827	1	NULL
8.80_265.1388m/z	1.60247	0.00612411	1.70114	H:CK	C01594	C01594	C10H17NO6	M+NH4	30.8	0	-2.37515	56.6966	Linamarin; Phaseolunatin;	Organic oxygen compounds	Organooxygen compounds	Carbohydrates and carbohydrate conjugates	265.139	NA	8.80257	1	map00460 Cyanoamino acid metabolism; map01110 Biosynthesis of secondary metabolites;
8.82_498.3814m/z	0.26298	0.00221702	2.68195	H:CK	C11049	C11049	C28H48O6	M+NH4	38.6	0	5.07311	98.7722	24-epi-Brassinolide;	Lipids and lipid-like molecules	Steroids and steroid derivatives	Steroid lactones	498.381	NA	8.81685	1	NULL
8.85_530.3071n	0.491743	0.000240789	2.08811	H:CK	C17616	C17616	C28H42N4O6	M+H-H2O, M+NH4, M+Na	39.1	17.3	-6.21956	85.1659	Kukoamine B;	Benzenoids	Phenols	Benzenediols	513.304	530.307	8.84542	1	NULL
8.85_530.3071n	0.491743	0.000240789	2.08811	H:CK	C17617	C17617	C28H42N4O6	M+H-H2O, M+NH4, M+Na	39.1	17.3	-6.21956	85.1659	Kukoamine C;	Benzenoids	Phenols	Benzenediols	513.304	530.307	8.84542	1	NULL
8.85_530.3071n	0.491743	0.000240789	2.08811	H:CK	C17618	C17618	C28H42N4O6	M+H-H2O, M+NH4, M+Na	41.3	28.5	-6.21956	85.1659	Kukoamine D;	Benzenoids	Phenols	Benzenediols	513.304	530.307	8.84542	1	NULL
8.85_530.3071n	0.491743	0.000240789	2.08811	H:CK	C17615	C17615	C28H42N4O6	M+H-H2O, M+NH4, M+Na	37.2	7.76	-6.21956	85.1659	Kukoamine A;	Benzenoids	Benzene and substituted derivatives	Phenols and derivatives	513.304	530.307	8.84542	1	NULL
8.86_579.3875m/z	2.11315	0.00868447	2.14223	H:CK	C08580	C08580	C40H52O4	M+H-H2O	43.5	40.6	7.06745	85.002	Astaxanthin; (3S,3'S)-Astaxanthin; (3S,3'S)-3,3'-Dihydroxy-beta,beta-carotene-4,4'-dione;	Lipids and lipid-like molecules	Prenol lipids	Tetraterpenoids	579.387	NA	8.8597	1	map00906 Carotenoid biosynthesis; map01110 Biosynthesis of secondary metabolites;
8.86_763.4218m/z	2.31925	0.000320319	2.47256	H:CK	C06956	C06956	C41H64O14	M+H-H2O	44.1	39.1	-5.77408	87.9931	Digoxin;	Lipids and lipid-like molecules	Steroids and steroid derivatives	Steroid lactones	763.422	NA	8.8597	1	map04976 Bile secretion;
8.87_125.0965m/z	2.09143	0.00736776	1.24897	H:CK	C16653	C16653	C8H14O2	M+H-H2O	37.6	0	2.59444	91.2	2-n-Propyl-2-pentenoic acid; 2-En-valproic acid; 2-Ene-VPA;	Lipids and lipid-like molecules	Fatty Acyls	Fatty acids and conjugates	125.096	NA	8.874	1	map00982 Drug metabolism - cytochrome P450;
8.87_125.0965m/z	2.09143	0.00736776	1.24897	H:CK	C16654	C16654	C8H14O2	M+H-H2O	37.6	0	2.59444	91.2	2-n-Propyl-3-pentenoic acid; 3-En-valproic acid; 3-Ene-VPA;	Lipids and lipid-like molecules	Fatty Acyls	Fatty acids and conjugates	125.096	NA	8.874	1	map00982 Drug metabolism - cytochrome P450;
8.87_125.0965m/z	2.09143	0.00736776	1.24897	H:CK	C19757	C19757	C8H14O2	M+H-H2O	37.6	0	2.59444	91.2	(Z)-3-Hexen-1-ol acetate; (3Z)-Hex-3-en-1-yl acetate; cis-3-Hexenyl acetate;	Organic acids and derivatives	Carboxylic acids and derivatives	Carboxylic acid derivatives	125.096	NA	8.874	1	map00592 alpha-Linolenic acid metabolism; map01110 Biosynthesis of secondary metabolites;
8.87_125.0965m/z	2.09143	0.00736776	1.24897	H:CK	C12297	C12297	C8H14O2	M+H-H2O	37.6	0	2.59444	91.2	Cyclohexyl acetate;	Organic acids and derivatives	Carboxylic acids and derivatives	Carboxylic acid derivatives	125.096	NA	8.874	1	NULL
8.87_125.0965m/z	2.09143	0.00736776	1.24897	H:CK	C16648	C16648	C8H14O2	M+H-H2O	37.6	0	2.59444	91.2	2-n-Propyl-4-pentenoic acid; 4-En-valproic acid; 4-Ene-VPA;	Lipids and lipid-like molecules	Fatty Acyls	Fatty acids and conjugates	125.096	NA	8.874	1	map00982 Drug metabolism - cytochrome P450;
8.87_125.0965m/z	2.09143	0.00736776	1.24897	H:CK	C19318	C19318	C8H14O2	M+H-H2O	37.6	0	2.59444	91.2	Allyl isovalerate;	Lipids and lipid-like molecules	Fatty Acyls	Fatty acid esters	125.096	NA	8.874	1	NULL
8.87_765.4369m/z	2.54168	0.0102437	2.32497	H:CK	C06955	C06955	C41H64O13	M+H	39.3	13.5	-6.6257	90.4481	Digitoxin;	Lipids and lipid-like molecules	Steroids and steroid derivatives	Steroid lactones	765.437	NA	8.874	1	NULL
8.97_406.2501n	1.39086	0.00508714	1.36565	H:CK	C08155	C08155	C27H34O3	M+H-H2O, M+Na	34.1	5.16	-1.76466	67.4689	Nandrolone phenpropionate; Nandrolone phenylpropionate;	Lipids and lipid-like molecules	Steroids and steroid derivatives	Steroid esters	429.26	406.25	8.96623	1	NULL
8.98_553.2979m/z	0.563916	0.00355804	1.80356	H:CK	C17618	C17618	C28H42N4O6	M+Na	33	0	-3.22319	68.9981	Kukoamine D;	Benzenoids	Phenols	Benzenediols	553.298	NA	8.98052	1	NULL
8.98_553.2979m/z	0.563916	0.00355804	1.80356	H:CK	C17616	C17616	C28H42N4O6	M+Na	33	0	-3.22319	68.9981	Kukoamine B;	Benzenoids	Phenols	Benzenediols	553.298	NA	8.98052	1	NULL
8.98_553.2979m/z	0.563916	0.00355804	1.80356	H:CK	C17615	C17615	C28H42N4O6	M+Na	33	0	-3.22319	68.9981	Kukoamine A;	Benzenoids	Benzene and substituted derivatives	Phenols and derivatives	553.298	NA	8.98052	1	NULL
8.98_553.2979m/z	0.563916	0.00355804	1.80356	H:CK	C17617	C17617	C28H42N4O6	M+Na	33	0	-3.22319	68.9981	Kukoamine C;	Benzenoids	Phenols	Benzenediols	553.298	NA	8.98052	1	NULL
9.04_313.0940m/z	0.646251	0.0204666	1.19878	H:CK	C13061	C13061	C12H13N3O4S	M+NH4	36.9	0	-8.38015	93.5887	Acetylsulfamethoxazole;	Benzenoids	Benzene and substituted derivatives	Benzenesulfonamides	313.094	NA	9.03767	1	NULL
9.04_359.2761m/z	0.703094	0.0489388	1.00493	H:CK	C20695	C20695	C27H36O	M+H-H2O	40.1	21.7	7.38752	87.28	all-trans-10'-Apo-beta-carotenal;	Lipids and lipid-like molecules	Prenol lipids	Sesterterpenoids	359.276	NA	9.03767	1	NULL
9.04_407.1875m/z	0.673324	0.0312633	1.06211	H:CK	C09275	C09275	C25H26O5	M+H	37.8	0	5.39898	95.0367	Mammeisin;	Phenylpropanoids and polyketides	Neoflavonoids	Prenylated neoflavonoids	407.187	NA	9.03767	1	NULL
9.04_407.1875m/z	0.673324	0.0312633	1.06211	H:CK	C07506	C07506	C23H30NO3+	M+K	37.8	0	4.79712	94.4274	Propantheline;	Organoheterocyclic compounds	Benzopyrans	1-benzopyrans	407.187	NA	9.03767	1	NULL
9.12_306.2556n	0.730545	0.0290865	1.28723	H:CK	C16522	C16522	C20H34O2	M+NH4, M+Na, M+H	40.5	8.42	-0.900972	94.9587	Icosatrienoic acid; Eicosatrienoic acid; ETA; 11,14,17-Icosatrienoic acid; (11Z,14Z,17Z)-Icosa-11,14,17-trienoic acid; 11,14,17-Eicosatrienoic acid; (11Z,14Z,17Z)-Eicosa-11,14,17-trienoic acid;	Lipids and lipid-like molecules	Fatty Acyls	Fatty acids and conjugates	324.289	306.256	9.12338	1	map01040 Biosynthesis of unsaturated fatty acids;
9.12_306.2556n	0.730545	0.0290865	1.28723	H:CK	C03242	C03242	C20H34O2	M+NH4, M+Na, M+H	40.5	8.52	-0.900972	94.9587	Dihomo-gamma-linolenate; Dihomo-gamma-linolenic acid; (8Z,11Z,14Z)-Icosatrienoic acid; (Z,Z,Z)-8,11,14-Eicosatrienoic acid; (Z,Z,Z)-8,11,14-Icosatrienoic acid; (Z,Z,Z)-8,11,14-Eicosatrienoate; (Z,Z,Z)-8,11,14-Icosatrienoate; 8,11,14-Eicosatrienoate; 8,11,14-Icosatrienoate; 8Z,11Z,14Z-Eicosatrienoic acid; (8Z,11Z,14Z)-Icosa-8,11,14-trienoic acid;	Lipids and lipid-like molecules	Fatty Acyls	Fatty acids and conjugates	324.289	306.256	9.12338	1	map00591 Linoleic acid metabolism; map01040 Biosynthesis of unsaturated fatty acids; map01100 Metabolic pathways;
9.15_555.3133m/z	0.575409	0.0156664	1.88437	H:CK	C06694	C06694	C31H48O6	M+K	35.3	0	9.82742	87.2538	Fusidic acid;	Lipids and lipid-like molecules	Steroids and steroid derivatives	Steroid esters	555.313	NA	9.15197	1	NULL
9.15_591.2682m/z	0.23094	3.9747e-06	3.06234	H:CK	C06462	C06462	C28H44N2O8S	M+Na	33.8	6.09	-4.9871	68.6428	Leukotriene F4; LTF4;	Lipids and lipid-like molecules	Fatty Acyls	Eicosanoids	591.268	NA	9.15197	1	map00590 Arachidonic acid metabolism; map01100 Metabolic pathways;
9.15_591.2682m/z	0.23094	3.9747e-06	3.06234	H:CK	C06539	C06539	C33H40N2O9	M+H-H2O	35	6.31	-3.07204	72.5251	Reserpine;	Alkaloids and derivatives	Yohimbine alkaloids	null	591.268	NA	9.15197	1	NULL
9.17_489.3046m/z	0.658636	0.0192224	1.41409	H:CK	C18043	C18043	C27H46O4S	M+Na	31.1	3.74	7.84969	60.4868	Cholesterol sulfate; Cholest-5-en-3beta-ol sulfate;	Lipids and lipid-like molecules	Steroids and steroid derivatives	Cholestane steroids	489.305	NA	9.16625	1	map00140 Steroid hormone biosynthesis;
9.18_178.0635n	1.92832	0.0419838	1.79698	H:CK	C14784	C14784	C10H10O3	M+H-H2O, M+H	39	0.227	2.67977	97.8744	1,2-Dihydroxy-3,4-epoxy-1,2,3,4-tetrahydronaphthalene;	Benzenoids	Tetralins	null	161.06	178.063	9.18053	1	map00980 Metabolism of xenobiotics by cytochrome P450;
9.18_178.0635n	1.92832	0.0419838	1.79698	H:CK	C02666	C02666	C10H10O3	M+H-H2O, M+H	38.9	0	2.67977	97.8744	Coniferyl aldehyde; Coniferaldehyde; 4-Hydroxy-3-methoxycinnamaldehyde; Ferulaldehyde;	Benzenoids	Benzene and substituted derivatives	Phenols and derivatives	161.06	178.063	9.18053	1	map00940 Phenylpropanoid biosynthesis; map01061 Biosynthesis of phenylpropanoids; map01100 Metabolic pathways; map01110 Biosynthesis of secondary metabolites;
9.30_133.0653m/z	2.85008	0.035619	2.40008	H:CK	C02646	C02646	C9H10O2	M+H-H2O	38.8	0	3.71003	98.5866	4-Coumaryl alcohol; 4-Hydroxycinnamyl alcohol; p-Coumaryl alcohol;	Phenylpropanoids and polyketides	Cinnamyl alcohols	null	133.065	NA	9.30127	1	map00940 Phenylpropanoid biosynthesis; map01061 Biosynthesis of phenylpropanoids; map01100 Metabolic pathways; map01110 Biosynthesis of secondary metabolites;
9.30_133.0653m/z	2.85008	0.035619	2.40008	H:CK	C00903	C00903	C9H8O	M+H	38.8	0	4.21604	98.7184	Cinnamaldehyde;	Phenylpropanoids and polyketides	Cinnamaldehydes	null	133.065	NA	9.30127	1	map00940 Phenylpropanoid biosynthesis; map01060 Biosynthesis of plant secondary metabolites; map01100 Metabolic pathways; map01110 Biosynthesis of secondary metabolites; map04750 Inflammatory mediator regulation of TRP channels;
9.30_133.0653m/z	2.85008	0.035619	2.40008	H:CK	C05629	C05629	C9H10O2	M+H-H2O	38.8	0	3.71003	98.5866	Phenylpropanoate; 3-Phenyl-propionic acid; 3-Phenylpropanoic acid; 3-Phenylpropionic acid;	Phenylpropanoids and polyketides	Phenylpropanoic acids	null	133.065	NA	9.30127	1	map00360 Phenylalanine metabolism; map01120 Microbial metabolism in diverse environments; map01220 Degradation of aromatic compounds;
9.30_133.0653m/z	2.85008	0.035619	2.40008	H:CK	C17883	C17883	C9H10O2	M+H-H2O	38.8	0	3.71003	98.5866	4-Vinylguaiacol;	Benzenoids	Phenols	Methoxyphenols	133.065	NA	9.30127	1	NULL
9.30_133.0653m/z	2.85008	0.035619	2.40008	H:CK	C01504	C01504	C9H8O	M+H	38.8	0	4.21604	98.7184	Indanone; Hydrindone; 1-Indanone; 1H-Inden-1-one, 2,3-dihydro-;	Benzenoids	Indanes	Indanones	133.065	NA	9.30127	1	map00624 Polycyclic aromatic hydrocarbon degradation; map01120 Microbial metabolism in diverse environments;
9.30_133.0653m/z	2.85008	0.035619	2.40008	H:CK	C15513	C15513	C9H10O2	M+H-H2O	38.8	0	3.71003	98.5866	Benzyl acetate;	Benzenoids	Benzene and substituted derivatives	Benzyloxycarbonyls	133.065	NA	9.30127	1	NULL
9.30_133.0653m/z	2.85008	0.035619	2.40008	H:CK	C16706	C16706	C9H10O2	M+H-H2O	38.8	0	3.71003	98.5866	4-Hydroxydihydrocinnamaldehyde; 3-(p-Hydroxyphenyl)propanal;	Benzenoids	Phenols	1-hydroxy-2-unsubstituted benzenoids	133.065	NA	9.30127	1	map00950 Isoquinoline alkaloid biosynthesis; map01063 Biosynthesis of alkaloids derived from shikimate pathway;
9.30_133.0653m/z	2.85008	0.035619	2.40008	H:CK	C16592	C16592	C9H8O	M+H	38.8	0	4.21604	98.7184	Atropaldehyde; 2-Phenylpropenal;	Benzenoids	Benzene and substituted derivatives	Phenylacetaldehydes	133.065	NA	9.30127	1	map00982 Drug metabolism - cytochrome P450;
9.30_133.0653m/z	2.85008	0.035619	2.40008	H:CK	C01963	C01963	C9H10O2	M+H-H2O	38.8	0	3.71003	98.5866	Tolylacetate; p-Cresyl acetate; p-Tolyacetate;	Benzenoids	Phenol esters	null	133.065	NA	9.30127	1	NULL
9.30_178.0635n	2.85251	0.0350877	2.40228	H:CK	C02666	C02666	C10H10O3	M+H-H2O, M+H	38.9	0	2.86457	98.0634	Coniferyl aldehyde; Coniferaldehyde; 4-Hydroxy-3-methoxycinnamaldehyde; Ferulaldehyde;	Benzenoids	Benzene and substituted derivatives	Phenols and derivatives	161.06	178.064	9.30127	1	map00940 Phenylpropanoid biosynthesis; map01061 Biosynthesis of phenylpropanoids; map01100 Metabolic pathways; map01110 Biosynthesis of secondary metabolites;
9.30_178.0635n	2.85251	0.0350877	2.40228	H:CK	C14784	C14784	C10H10O3	M+H-H2O, M+H	38.9	0	2.86457	98.0634	1,2-Dihydroxy-3,4-epoxy-1,2,3,4-tetrahydronaphthalene;	Benzenoids	Tetralins	null	161.06	178.064	9.30127	1	map00980 Metabolism of xenobiotics by cytochrome P450;
9.30_193.0862m/z	1.76845	0.0471692	1.69957	H:CK	C02325	C02325	C11H14O4	M+H-H2O	36.9	0	1.28057	85.8406	Sinapyl alcohol; Sinapoyl alcohol;	Benzenoids	Phenols	Methoxyphenols	193.086	NA	9.30127	1	map00940 Phenylpropanoid biosynthesis; map01061 Biosynthesis of phenylpropanoids; map01100 Metabolic pathways; map01110 Biosynthesis of secondary metabolites;
9.30_193.0862m/z	1.76845	0.0471692	1.69957	H:CK	C07350	C07350	C11H14O4	M+H-H2O	36.9	0	1.28057	85.8406	Phlorisovalerophenone; 3-Methyl-1-(2,4,6-trihydroxyphenyl)butan-1-one;	Benzenoids	Benzene and substituted derivatives	Phenols and derivatives	193.086	NA	9.30127	1	NULL
9.30_193.0862m/z	1.76845	0.0471692	1.69957	H:CK	C10480	C10480	C11H12O3	M+H	36.8	0	1.40065	85.5413	Myristicin;	Organoheterocyclic compounds	Benzodioxoles	null	193.086	NA	9.30127	1	NULL
9.44_243.2316m/z	2.96902	0.0486822	2.61085	H:CK	C16537	C16537	C15H30O2	M+H	39	0	-0.873065	95.921	Pentadecanoic acid; Pentadecylic acid; n-Pentadecanoic acid;	Lipids and lipid-like molecules	Fatty Acyls	Fatty acids and conjugates	243.232	NA	9.44413	1	NULL
9.61_609.2700m/z	0.30919	0.00136296	2.7151	H:CK	C16641	C16641	C33H38N4O6	M+Na	39	2.15	2.85978	96.099	Irinotecan;	Alkaloids and derivatives	Camptothecins	null	609.27	NA	9.60777	1	map00983 Drug metabolism - other enzymes;
9.69_607.2548m/z	0.32222	0.00179476	2.68678	H:CK	C00486	C00486	C33H36N4O6	M+Na	49.5	61.5	3.58842	90.4523	Bilirubin;	Organic compounds	Organoheterocyclic compounds	Tetrapyrroles and derivatives	607.255	NA	9.69348	1	map00860 Porphyrin and chlorophyll metabolism; map01100 Metabolic pathways; map01110 Biosynthesis of secondary metabolites; map04976 Bile secretion;

## Sheet: HSvsCK
Compound ID	ratio	t.test_p.value	VIP	sample	ID.1	KEGG.ID	Formula	Adducts	Score	Fragmentation.Score	Mass.Error..ppm.	Isotope.Similarity	Description	Super.class	Class	Sub.class	m.z	Neutral.mass..Da.	Retention.time..min.	Charge	Pathway
0.46_146.1657m/z	3.49137	0.0337327	2.14109	H-Spd:CK	C00315	C00315	C7H19N3	M+H	38.6	0	3.44357	97.0391	Spermidine; N-(3-Aminopropyl)-1,4-butane-diamine;	Organic nitrogen compounds	Organonitrogen compounds	Amines	146.166	NA	0.461883	1	map00330 Arginine and proline metabolism; map00410 beta-Alanine metabolism; map00480 Glutathione metabolism; map00940 Phenylpropanoid biosynthesis; map01100 Metabolic pathways; map02010 ABC transporters; map04976 Bile secretion;
0.50_224.1436m/z	0.753976	0.014927	1.18394	H-Spd:CK	C05201	C05201	C16H17N	M+H	37.1	0	1.12087	87.0228	(R,S)-Tetrahydrobenzylisoquinoline; (RS)-1-Benzyl-1,2,3,4-tetrahydroisoquinoline;	Organoheterocyclic compounds	Isoquinolines and derivatives	Benzylisoquinolines	224.144	NA	0.50475	1	NULL
0.50_260.0124m/z	0.781003	0.00768815	1.21784	H-Spd:CK	C14442	C14442	C9H12NO5PS	M+H-H2O	25.1	0	-6.18676	32.438	Fenitrothion; O,O-Dimethyl O-(3-methyl-4-nitrophenyl) phosphorothioate; MEP;	Organic acids and derivatives	Organic thiophosphoric acids and derivatives	Thiophosphoric acid esters	260.012	NA	0.50475	1	NULL
0.60_197.1280m/z	3.52519	0.000700095	1.81591	H-Spd:CK	C09642	C09642	C10H13NO2	M+NH4	37.1	0	-2.7769	88.9607	(-)-Salsolinol; 6,7-Isoquinolinediol, 1,2,3,4-tetrahydro-1-methyl-, (S)-; Salsolinol;	Organoheterocyclic compounds	Tetrahydroisoquinolines	null	197.128	NA	0.60475	1	map01063 Biosynthesis of alkaloids derived from shikimate pathway;
0.60_197.1280m/z	3.52519	0.000700095	1.81591	H-Spd:CK	C18771	C18771	C10H13NO2	M+NH4	37.1	0	-2.7769	88.9607	XMC; 3,5-Xylyl methylcarbamate; Cosban;	Benzenoids	Benzene and substituted derivatives	Phenyl methylcarbamates	197.128	NA	0.60475	1	NULL
0.60_267.0594m/z	0.650132	0.0132747	1.29462	H-Spd:CK	C08506	C08506	C12H14N2OS2	M+H	34.9	0	-9.97979	85.3107	Methoxybrassinin;	Organoheterocyclic compounds	Indoles and derivatives	Indoles	267.059	NA	0.60475	1	NULL
0.60_267.0594m/z	0.650132	0.0132747	1.29462	H-Spd:CK	C02067	C02067	C9H12N2O6	M+Na	37.1	0	2.53841	88.5425	Pseudouridine;	Nucleosides, nucleotides, and analogues	Nucleoside and nucleotide analogues	null	267.059	NA	0.60475	1	map00240 Pyrimidine metabolism;
0.60_267.0594m/z	0.650132	0.0132747	1.29462	H-Spd:CK	C00299	C00299	C9H12N2O6	M+Na	38.7	7.82	2.53841	88.5425	Uridine;	Nucleosides, nucleotides, and analogues	Pyrimidine nucleosides	null	267.059	NA	0.60475	1	map00240 Pyrimidine metabolism; map01100 Metabolic pathways;
0.60_367.0207m/z	0.383294	0.0276607	2.6363	H-Spd:CK	C19586	C19586	C17H12O7	M+K	33.6	0	-2.45361	70.9512	Aflatoxin B1-exo-8,9-epoxide; 2,3-Epoxyaflatoxin B1;	Phenylpropanoids and polyketides	Coumarins and derivatives	Furanocoumarins	367.021	NA	0.60475	1	map00980 Metabolism of xenobiotics by cytochrome P450; map05204 Chemical carcinogenesis;
0.60_367.0207m/z	0.383294	0.0276607	2.6363	H-Spd:CK	C16756	C16756	C17H12O7	M+K	33.6	0	-2.45361	70.9512	Aflatoxin M1;	Phenylpropanoids and polyketides	Coumarins and derivatives	Furanocoumarins	367.021	NA	0.60475	1	map00980 Metabolism of xenobiotics by cytochrome P450;
0.60_458.0887n	1.37388	0.0138678	1.14412	H-Spd:CK	C09731	C09731	C22H18O11	M+Na, M+K, M+NH4	37.2	4.85	8.35081	90.3067	Epigallocatechin 3-gallate;	Phenylpropanoids and polyketides	Flavonoids	Flavans	476.162	458.089	0.60475	1	map04152 AMPK signaling pathway;
0.60_518.1710m/z	0.471603	0.00471549	1.80967	H-Spd:CK	C14034	C14034	C23H27N5O7S	M+H	37.2	0.275	1.20422	87.242	Piperacillin; Piperacillin anhydrous;	Organic acids and derivatives	Carboxylic acids and derivatives	Amino acids, peptides, and analogues	518.171	NA	0.60475	1	NULL
0.60_518.1710m/z	0.471603	0.00471549	1.80967	H-Spd:CK	C07264	C07264	C26H29N3O6	M+K	37.3	0	4.64247	92.0237	Nicardipine;	Organoheterocyclic compounds	Pyridines and derivatives	Hydropyridines	518.171	NA	0.60475	1	NULL
0.62_116.0348m/z	0.58629	0.011966	1.72047	H-Spd:CK	C00402	C00402	C4H7NO4	M+H-H2O	38.2	0	4.07992	95.8889	D-Aspartate; D-Aspartic acid;	Organic acids and derivatives	Carboxylic acids and derivatives	Amino acids, peptides, and analogues	116.035	NA	0.61905	1	map00250 Alanine, aspartate and glutamate metabolism;
0.62_116.0348m/z	0.58629	0.011966	1.72047	H-Spd:CK	C00049	C00049	C4H7NO4	M+H-H2O	38.2	0	4.07992	95.8889	L-Aspartate; L-Aspartic acid; 2-Aminosuccinic acid; L-Asp;	Organic acids and derivatives	Carboxylic acids and derivatives	Amino acids, peptides, and analogues	116.035	NA	0.61905	1	map00220 Arginine biosynthesis; map00250 Alanine, aspartate and glutamate metabolism; map00260 Glycine, serine and threonine metabolism; map00261 Monobactam biosynthesis; map00270 Cysteine and methionine metabolism; map00300 Lysine biosynthesis; map00340 Histidine metabolism; map00410 beta-Alanine metabolism; map00460 Cyanoamino acid metabolism; map00710 Carbon fixation in photosynthetic organism…
0.62_116.0348m/z	0.58629	0.011966	1.72047	H-Spd:CK	C19911	C19911	C4H7NO4	M+H-H2O	38.2	0	4.07992	95.8889	Iminodiacetate;	Organic acids and derivatives	Carboxylic acids and derivatives	Amino acids, peptides, and analogues	116.035	NA	0.61905	1	NULL
0.62_116.0348m/z	0.58629	0.011966	1.72047	H-Spd:CK	C16433	C16433	C4H7NO4	M+H-H2O	38.2	0	4.07992	95.8889	Aspartate; Aspartic acid;	Organic acids and derivatives	Carboxylic acids and derivatives	Amino acids, peptides, and analogues	116.035	NA	0.61905	1	NULL
0.62_184.0734m/z	5.81546	0.01211	2.69055	H-Spd:CK	C00955	C00955	C10H11NO	M+Na	39.8	4.28	0.965951	96.043	Indole-3-ethanol; Tryptophol;	Organoheterocyclic compounds	Indoles and derivatives	Indoles	184.073	NA	0.61905	1	map00380 Tryptophan metabolism;
0.62_275.0528m/z	1.67981	0.00494533	1.63339	H-Spd:CK	C06953	C06953	C10H12N4O3	M+K	41	15.8	-5.38802	95.3371	Didanosine;	Nucleosides, nucleotides, and analogues	Purine nucleosides	Purine 2',3'-dideoxyribonucleosides	275.053	NA	0.61905	1	NULL
0.62_298.9927m/z	1.87195	0.00257123	1.71805	H-Spd:CK	C00092	C00092	C6H13O9P	M+K	38.9	0.751	-0.871708	94.7222	D-Glucose 6-phosphate; Glucose 6-phosphate; Robison ester;	Organic oxygen compounds	Organooxygen compounds	Carbohydrates and carbohydrate conjugates	298.993	NA	0.61905	1	map00500 Starch and sucrose metabolism; map00521 Streptomycin biosynthesis; map00524 Neomycin, kanamycin and gentamicin biosynthesis; map00562 Inositol phosphate metabolism; map00999 Biosynthesis of secondary metabolites - unclassified; map01062 Biosynthesis of terpenoids and steroids; map01100 Metabolic pathways; map01130 Biosynthesis of antibiotics; map02020 Two-component system; map02060 Phosp…
0.62_298.9927m/z	1.87195	0.00257123	1.71805	H-Spd:CK	C01172	C01172	C6H13O9P	M+K	38.9	0.751	-0.871708	94.7222	beta-D-Glucose 6-phosphate;	Organic oxygen compounds	Organooxygen compounds	Carbohydrates and carbohydrate conjugates	298.993	NA	0.61905	1	map00010 Glycolysis / Gluconeogenesis; map00030 Pentose phosphate pathway; map01100 Metabolic pathways; map01110 Biosynthesis of secondary metabolites; map01120 Microbial metabolism in diverse environments; map01130 Biosynthesis of antibiotics; map01200 Carbon metabolism; map04152 AMPK signaling pathway; map04922 Glucagon signaling pathway;
0.62_298.9927m/z	1.87195	0.00257123	1.71805	H-Spd:CK	C01097	C01097	C6H13O9P	M+K	38.9	0.751	-0.871708	94.7222	D-Tagatose 6-phosphate;	Organic oxygen compounds	Organooxygen compounds	Carbohydrates and carbohydrate conjugates	298.993	NA	0.61905	1	map00052 Galactose metabolism; map01100 Metabolic pathways;
0.62_298.9927m/z	1.87195	0.00257123	1.71805	H-Spd:CK	C00446	C00446	C6H13O9P	M+K	38.9	0.751	-0.871708	94.7222	alpha-D-Galactose 1-phosphate; alpha-D-Galactopyranose 1-phosphate;	Organic oxygen compounds	Organooxygen compounds	Carbohydrates and carbohydrate conjugates	298.993	NA	0.61905	1	map00052 Galactose metabolism; map00520 Amino sugar and nucleotide sugar metabolism; map01100 Metabolic pathways;
0.62_298.9927m/z	1.87195	0.00257123	1.71805	H-Spd:CK	C04006	C04006	C6H13O9P	M+K	38.9	0.752	-0.871708	94.7222	1D-myo-Inositol 3-phosphate; D-myo-Inositol 3-phosphate; myo-Inositol 3-phosphate; Inositol 3-phosphate; 1D-myo-Inositol 3-monophosphate; D-myo-Inositol 3-monophosphate; myo-Inositol 3-monophosphate; Inositol 3-monophosphate; 1L-myo-Inositol 1-phosphate; L-myo-Inositol 1-phosphate;	Organic oxygen compounds	Organooxygen compounds	Alcohols and polyols	298.993	NA	0.61905	1	map00521 Streptomycin biosynthesis; map00562 Inositol phosphate metabolism; map01100 Metabolic pathways; map01130 Biosynthesis of antibiotics; map04070 Phosphatidylinositol signaling system;
0.62_298.9927m/z	1.87195	0.00257123	1.71805	H-Spd:CK	C02888	C02888	C6H13O9P	M+K	38.9	0.752	-0.871708	94.7222	Sorbose 1-phosphate; L-Sorbose 1P; L-xylo-Hexulose 1-phosphate; L-Sorbose 1-phosphate;	Organic oxygen compounds	Organooxygen compounds	Carbohydrates and carbohydrate conjugates	298.993	NA	0.61905	1	map00051 Fructose and mannose metabolism; map02060 Phosphotransferase system (PTS);
0.62_298.9927m/z	1.87195	0.00257123	1.71805	H-Spd:CK	C05345	C05345	C6H13O9P	M+K	38.9	0.751	-0.871708	94.7222	beta-D-Fructose 6-phosphate;	Organic oxygen compounds	Organooxygen compounds	Carbohydrates and carbohydrate conjugates	298.993	NA	0.61905	1	map00010 Glycolysis / Gluconeogenesis; map00030 Pentose phosphate pathway; map00051 Fructose and mannose metabolism; map00520 Amino sugar and nucleotide sugar metabolism; map01060 Biosynthesis of plant secondary metabolites; map01061 Biosynthesis of phenylpropanoids; map01062 Biosynthesis of terpenoids and steroids; map01063 Biosynthesis of alkaloids derived from shikimate pathway; map01064 Biosy…
0.62_298.9927m/z	1.87195	0.00257123	1.71805	H-Spd:CK	C03546	C03546	C6H13O9P	M+K	38.9	0.752	-0.871708	94.7222	myo-Inositol 4-phosphate; D-myo-Inositol 4-phosphate; 1D-myo-Inositol 4-phosphate; 1D-myo-Inositol 4-monophosphate; Inositol 4-phosphate;	Organic oxygen compounds	Organooxygen compounds	Alcohols and polyols	298.993	NA	0.61905	1	map00562 Inositol phosphate metabolism; map01100 Metabolic pathways; map04070 Phosphatidylinositol signaling system;
0.62_298.9927m/z	1.87195	0.00257123	1.71805	H-Spd:CK	C03267	C03267	C6H13O9P	M+K	38.9	0.74	-0.871708	94.7222	beta-D-Fructose 2-phosphate; beta-D-Fructofuranose 2-phosphate;	Organic oxygen compounds	Organooxygen compounds	Carbohydrates and carbohydrate conjugates	298.993	NA	0.61905	1	map00051 Fructose and mannose metabolism;
0.62_334.0667n	7.99708	0.000360022	3.50631	H-Spd:CK	C01225	C01225	C9H19O11P	M+H, M+Na	39	5.18	0.699216	90.5668	sn-Glycero-3-phospho-1-inositol; 1-(sn-Glycero-3-phospho)-1D-myo-inositol;	Lipids and lipid-like molecules	Glycerophospholipids	Glycerophosphoinositols	335.074	334.067	0.61905	1	NULL
0.62_432.1714m/z	2.49531	0.000248716	2.5216	H-Spd:CK	C07001	C07001	C17H20F6N2O3	M+NH4	39.2	3.09	-0.642077	93.5828	Flecainide;	Benzenoids	Benzene and substituted derivatives	Benzoic acids and derivatives	432.171	NA	0.61905	1	NULL
0.63_243.0266m/z	1.45526	0.0360497	1.15284	H-Spd:CK	C00092	C00092	C6H13O9P	M+H-H2O	39.9	5.67	0.68763	94.8681	D-Glucose 6-phosphate; Glucose 6-phosphate; Robison ester;	Organic oxygen compounds	Organooxygen compounds	Carbohydrates and carbohydrate conjugates	243.027	NA	0.633333	1	map00500 Starch and sucrose metabolism; map00521 Streptomycin biosynthesis; map00524 Neomycin, kanamycin and gentamicin biosynthesis; map00562 Inositol phosphate metabolism; map00999 Biosynthesis of secondary metabolites - unclassified; map01062 Biosynthesis of terpenoids and steroids; map01100 Metabolic pathways; map01130 Biosynthesis of antibiotics; map02020 Two-component system; map02060 Phosp…
0.63_243.0266m/z	1.45526	0.0360497	1.15284	H-Spd:CK	C03267	C03267	C6H13O9P	M+H-H2O	39.4	3.01	0.68763	94.8681	beta-D-Fructose 2-phosphate; beta-D-Fructofuranose 2-phosphate;	Organic oxygen compounds	Organooxygen compounds	Carbohydrates and carbohydrate conjugates	243.027	NA	0.633333	1	map00051 Fructose and mannose metabolism;
0.63_243.0266m/z	1.45526	0.0360497	1.15284	H-Spd:CK	C03546	C03546	C6H13O9P	M+H-H2O	39.3	2.28	0.68763	94.8681	myo-Inositol 4-phosphate; D-myo-Inositol 4-phosphate; 1D-myo-Inositol 4-phosphate; 1D-myo-Inositol 4-monophosphate; Inositol 4-phosphate;	Organic oxygen compounds	Organooxygen compounds	Alcohols and polyols	243.027	NA	0.633333	1	map00562 Inositol phosphate metabolism; map01100 Metabolic pathways; map04070 Phosphatidylinositol signaling system;
0.63_243.0266m/z	1.45526	0.0360497	1.15284	H-Spd:CK	C04299	C04299	C6H11O8P	M+H	39.3	2.19	0.73881	95.0036	D-myo-Inositol 1,2-cyclic phosphate; 1D-myo-Inositol 1,2-cyclic phosphate;	Organic acids and derivatives	Organic phosphoric acids and derivatives	null	243.027	NA	0.633333	1	NULL
0.63_243.0266m/z	1.45526	0.0360497	1.15284	H-Spd:CK	C04006	C04006	C6H13O9P	M+H-H2O	39.3	2.28	0.68763	94.8681	1D-myo-Inositol 3-phosphate; D-myo-Inositol 3-phosphate; myo-Inositol 3-phosphate; Inositol 3-phosphate; 1D-myo-Inositol 3-monophosphate; D-myo-Inositol 3-monophosphate; myo-Inositol 3-monophosphate; Inositol 3-monophosphate; 1L-myo-Inositol 1-phosphate; L-myo-Inositol 1-phosphate;	Organic oxygen compounds	Organooxygen compounds	Alcohols and polyols	243.027	NA	0.633333	1	map00521 Streptomycin biosynthesis; map00562 Inositol phosphate metabolism; map01100 Metabolic pathways; map01130 Biosynthesis of antibiotics; map04070 Phosphatidylinositol signaling system;
0.63_243.0266m/z	1.45526	0.0360497	1.15284	H-Spd:CK	C00446	C00446	C6H13O9P	M+H-H2O	39.4	3.07	0.68763	94.8681	alpha-D-Galactose 1-phosphate; alpha-D-Galactopyranose 1-phosphate;	Organic oxygen compounds	Organooxygen compounds	Carbohydrates and carbohydrate conjugates	243.027	NA	0.633333	1	map00052 Galactose metabolism; map00520 Amino sugar and nucleotide sugar metabolism; map01100 Metabolic pathways;
0.63_243.0266m/z	1.45526	0.0360497	1.15284	H-Spd:CK	C02888	C02888	C6H13O9P	M+H-H2O	39.8	4.87	0.68763	94.8681	Sorbose 1-phosphate; L-Sorbose 1P; L-xylo-Hexulose 1-phosphate; L-Sorbose 1-phosphate;	Organic oxygen compounds	Organooxygen compounds	Carbohydrates and carbohydrate conjugates	243.027	NA	0.633333	1	map00051 Fructose and mannose metabolism; map02060 Phosphotransferase system (PTS);
0.63_243.0266m/z	1.45526	0.0360497	1.15284	H-Spd:CK	C05345	C05345	C6H13O9P	M+H-H2O	39.9	5.67	0.68763	94.8681	beta-D-Fructose 6-phosphate;	Organic oxygen compounds	Organooxygen compounds	Carbohydrates and carbohydrate conjugates	243.027	NA	0.633333	1	map00010 Glycolysis / Gluconeogenesis; map00030 Pentose phosphate pathway; map00051 Fructose and mannose metabolism; map00520 Amino sugar and nucleotide sugar metabolism; map01060 Biosynthesis of plant secondary metabolites; map01061 Biosynthesis of phenylpropanoids; map01062 Biosynthesis of terpenoids and steroids; map01063 Biosynthesis of alkaloids derived from shikimate pathway; map01064 Biosy…
0.63_243.0266m/z	1.45526	0.0360497	1.15284	H-Spd:CK	C01172	C01172	C6H13O9P	M+H-H2O	39.9	5.67	0.68763	94.8681	beta-D-Glucose 6-phosphate;	Organic oxygen compounds	Organooxygen compounds	Carbohydrates and carbohydrate conjugates	243.027	NA	0.633333	1	map00010 Glycolysis / Gluconeogenesis; map00030 Pentose phosphate pathway; map01100 Metabolic pathways; map01110 Biosynthesis of secondary metabolites; map01120 Microbial metabolism in diverse environments; map01130 Biosynthesis of antibiotics; map01200 Carbon metabolism; map04152 AMPK signaling pathway; map04922 Glucagon signaling pathway;
0.63_243.0266m/z	1.45526	0.0360497	1.15284	H-Spd:CK	C01097	C01097	C6H13O9P	M+H-H2O	39.9	5.67	0.68763	94.8681	D-Tagatose 6-phosphate;	Organic oxygen compounds	Organooxygen compounds	Carbohydrates and carbohydrate conjugates	243.027	NA	0.633333	1	map00052 Galactose metabolism; map01100 Metabolic pathways;
0.63_422.1059m/z	1.6545	0.0105192	1.59362	H-Spd:CK	C00611	C00611	C14H25NO11	M+K	31.3	6.07	0.047929	50.3054	N-Acetyllactosamine; beta-D-Galactosyl-1,4-N-acetyl-D-glucosamine; beta-D-Galactosyl-1,4-N-acetyl-beta-D-glucosamine;	Organic oxygen compounds	Organooxygen compounds	Carbohydrates and carbohydrate conjugates	422.106	NA	0.633333	1	NULL
0.63_482.1271m/z	14.2517	0.000429	4.07175	H-Spd:CK	C10073	C10073	C21H20O12	M+NH4	37.6	0	-4.66881	93.3114	Hyperin; Quercetin 3-galactoside;	Phenylpropanoids and polyketides	Flavonoids	Flavonoid glycosides	482.127	NA	0.633333	1	NULL
0.63_482.1271m/z	14.2517	0.000429	4.07175	H-Spd:CK	C05623	C05623	C21H20O12	M+NH4	37.6	0	-4.66881	93.3114	Quercetin 3-O-glucoside; Isoquercitrin; 2-(3,4-Dihidroxyphenyl)-3-(beta-D-glucofuranosyloxy)-5,7-dihydroxy-4H-1-benzopyran-4-one; Isotrifoliin;	Phenylpropanoids and polyketides	Flavonoids	Flavonoid glycosides	482.127	NA	0.633333	1	map00944 Flavone and flavonol biosynthesis; map01100 Metabolic pathways; map01110 Biosynthesis of secondary metabolites;
0.63_80.9740m/z	1.55594	0.0351637	1.31003	H-Spd:CK	C00009	C00009	H3O4P	M+H-H2O	38.8	0	4.36175	99.0011	Orthophosphate; Phosphate; Phosphoric acid; Orthophosphoric acid;	Homogeneous non-metal compounds	Non-metal oxoanionic compounds	Non-metal phosphates	80.974	NA	0.633333	1	map00190 Oxidative phosphorylation; map00195 Photosynthesis; map01100 Metabolic pathways; map02010 ABC transporters; map02020 Two-component system; map02024 Quorum sensing; map04111 Cell cycle - yeast; map04928 Parathyroid hormone synthesis, secretion and action; map04978 Mineral absorption; map05012 Parkinson disease;
0.63_86.0605m/z	2.31938	0.0177907	2.04566	H-Spd:CK	C02356	C02356	C4H9NO2	M+H-H2O	37.6	0	4.34575	93.2268	(S)-2-Aminobutanoate; (S)-2-Aminobutanoic acid; (S)-2-Aminobutyric acid;	Organic acids and derivatives	Carboxylic acids and derivatives	Amino acids, peptides, and analogues	86.0605	NA	0.633333	1	map00270 Cysteine and methionine metabolism; map01100 Metabolic pathways;
0.63_86.0605m/z	2.31938	0.0177907	2.04566	H-Spd:CK	C03284	C03284	C4H9NO2	M+H-H2O	37.6	0	4.34575	93.2268	L-3-Aminoisobutanoate; (S)-3-Aminoisobutyrate; L-3-Aminoisobutyrate; (S)-3-Aminoisobutanoate; (S)-3-Amino-2-methylpropanoate; (S)-beta-Aminoisobutyrate;	Organic acids and derivatives	Carboxylic acids and derivatives	Amino acids, peptides, and analogues	86.0605	NA	0.633333	1	map00280 Valine, leucine and isoleucine degradation;
0.63_86.0605m/z	2.31938	0.0177907	2.04566	H-Spd:CK	C02659	C02659	C4H7NO	M+H	37.4	0	5.26601	92.9884	Acetone cyanohydrin; alpha-Hydroxyisobutyronitrile; 2-Hydroxy-2-methylpropanenitrile; 2-Methyllactonitrile; Acetone cyanhydrin; 2-Hydroxyisobutyronitrile;	Organic oxygen compounds	Organooxygen compounds	Alcohols and polyols	86.0605	NA	0.633333	1	map00460 Cyanoamino acid metabolism; map01110 Biosynthesis of secondary metabolites;
0.63_86.0605m/z	2.31938	0.0177907	2.04566	H-Spd:CK	C05145	C05145	C4H9NO2	M+H-H2O	37.6	0	4.34575	93.2268	3-Aminoisobutyric acid; 3-Aminoisobutanoate; 3-Amino-2-methylpropanoate;	Organic acids and derivatives	Carboxylic acids and derivatives	Amino acids, peptides, and analogues	86.0605	NA	0.633333	1	NULL
0.63_86.0605m/z	2.31938	0.0177907	2.04566	H-Spd:CK	C02721	C02721	C4H9NO2	M+H-H2O	37.6	0	4.34575	93.2268	N-Methyl-L-alanine;	Organic acids and derivatives	Carboxylic acids and derivatives	Amino acids, peptides, and analogues	86.0605	NA	0.633333	1	NULL
0.63_86.0605m/z	2.31938	0.0177907	2.04566	H-Spd:CK	C00334	C00334	C4H9NO2	M+H-H2O	37.6	0	4.34575	93.2268	4-Aminobutanoate; 4-Aminobutanoic acid; 4-Aminobutyrate; 4-Aminobutyric acid; gamma-Aminobutyric acid; GABA;	Organic acids and derivatives	Carboxylic acids and derivatives	Amino acids, peptides, and analogues	86.0605	NA	0.633333	1	map00250 Alanine, aspartate and glutamate metabolism; map00330 Arginine and proline metabolism; map00410 beta-Alanine metabolism; map00650 Butanoate metabolism; map00760 Nicotinate and nicotinamide metabolism; map01100 Metabolic pathways; map01120 Microbial metabolism in diverse environments; map02024 Quorum sensing; map04024 cAMP signaling pathway; map04080 Neuroactive ligand-receptor interactio…
0.63_86.0605m/z	2.31938	0.0177907	2.04566	H-Spd:CK	C01205	C01205	C4H9NO2	M+H-H2O	37.6	0	4.34575	93.2268	(R)-3-Amino-2-methylpropanoate; (R)-3-Aminoisobutyrate; D-3-Aminoisobutanoate; (R)-beta-Aminoisobutyrate;	Organic acids and derivatives	Carboxylic acids and derivatives	Amino acids, peptides, and analogues	86.0605	NA	0.633333	1	map00240 Pyrimidine metabolism; map00280 Valine, leucine and isoleucine degradation; map01100 Metabolic pathways;
0.63_86.0605m/z	2.31938	0.0177907	2.04566	H-Spd:CK	C06145	C06145	C4H4O	M+NH4	37	0	6.58411	92.6189	3-Butyn-1-al;	Organic oxygen compounds	Organooxygen compounds	Carbonyl compounds	86.0605	NA	0.633333	1	map00650 Butanoate metabolism;
0.63_86.0605m/z	2.31938	0.0177907	2.04566	H-Spd:CK	C01026	C01026	C4H9NO2	M+H-H2O	37.6	0	4.34575	93.2268	N,N-Dimethylglycine; Dimethylglycine;	Organic acids and derivatives	Carboxylic acids and derivatives	Amino acids, peptides, and analogues	86.0605	NA	0.633333	1	map00260 Glycine, serine and threonine metabolism; map01100 Metabolic pathways;
0.63_86.0605m/z	2.31938	0.0177907	2.04566	H-Spd:CK	C14275	C14275	C4H4O	M+NH4	37	0	6.58411	92.6189	Furan;	Organoheterocyclic compounds	Heteroaromatic compounds	null	86.0605	NA	0.633333	1	NULL
0.63_86.0605m/z	2.31938	0.0177907	2.04566	H-Spd:CK	C02261	C02261	C4H9NO2	M+H-H2O	37.6	0	4.34575	93.2268	D-2-Aminobutyrate; D-2-Aminobutyric acid; D-2-Aminobutanoic acid; (R)-2-Aminobutanoic acid;	Organic acids and derivatives	Carboxylic acids and derivatives	Amino acids, peptides, and analogues	86.0605	NA	0.633333	1	NULL
0.63_86.0605m/z	2.31938	0.0177907	2.04566	H-Spd:CK	C03665	C03665	C4H9NO2	M+H-H2O	37.6	0	4.34575	93.2268	2-Amino-2-methylpropanoate; 2-Aminoisobutyric acid;	Organic acids and derivatives	Carboxylic acids and derivatives	Amino acids, peptides, and analogues	86.0605	NA	0.633333	1	NULL
0.63_86.0605m/z	2.31938	0.0177907	2.04566	H-Spd:CK	C11735	C11735	C4H9NO2	M+H-H2O	37.6	0	4.34575	93.2268	N-Ethylglycine;	Organic acids and derivatives	Carboxylic acids and derivatives	Amino acids, peptides, and analogues	86.0605	NA	0.633333	1	NULL
0.65_261.0373m/z	1.82511	0.0234076	1.60564	H-Spd:CK	C00446	C00446	C6H13O9P	M+H	39.2	0	1.23842	97.3822	alpha-D-Galactose 1-phosphate; alpha-D-Galactopyranose 1-phosphate;	Organic oxygen compounds	Organooxygen compounds	Carbohydrates and carbohydrate conjugates	261.037	NA	0.647617	1	map00052 Galactose metabolism; map00520 Amino sugar and nucleotide sugar metabolism; map01100 Metabolic pathways;
0.65_261.0373m/z	1.82511	0.0234076	1.60564	H-Spd:CK	C04006	C04006	C6H13O9P	M+H	39.2	0	1.23842	97.3822	1D-myo-Inositol 3-phosphate; D-myo-Inositol 3-phosphate; myo-Inositol 3-phosphate; Inositol 3-phosphate; 1D-myo-Inositol 3-monophosphate; D-myo-Inositol 3-monophosphate; myo-Inositol 3-monophosphate; Inositol 3-monophosphate; 1L-myo-Inositol 1-phosphate; L-myo-Inositol 1-phosphate;	Organic oxygen compounds	Organooxygen compounds	Alcohols and polyols	261.037	NA	0.647617	1	map00521 Streptomycin biosynthesis; map00562 Inositol phosphate metabolism; map01100 Metabolic pathways; map01130 Biosynthesis of antibiotics; map04070 Phosphatidylinositol signaling system;
0.65_261.0373m/z	1.82511	0.0234076	1.60564	H-Spd:CK	C03546	C03546	C6H13O9P	M+H	39.2	0	1.23842	97.3822	myo-Inositol 4-phosphate; D-myo-Inositol 4-phosphate; 1D-myo-Inositol 4-phosphate; 1D-myo-Inositol 4-monophosphate; Inositol 4-phosphate;	Organic oxygen compounds	Organooxygen compounds	Alcohols and polyols	261.037	NA	0.647617	1	map00562 Inositol phosphate metabolism; map01100 Metabolic pathways; map04070 Phosphatidylinositol signaling system;
0.65_261.0373m/z	1.82511	0.0234076	1.60564	H-Spd:CK	C03267	C03267	C6H13O9P	M+H	39.2	0	1.23842	97.3822	beta-D-Fructose 2-phosphate; beta-D-Fructofuranose 2-phosphate;	Organic oxygen compounds	Organooxygen compounds	Carbohydrates and carbohydrate conjugates	261.037	NA	0.647617	1	map00051 Fructose and mannose metabolism;
0.65_261.0373m/z	1.82511	0.0234076	1.60564	H-Spd:CK	C01172	C01172	C6H13O9P	M+H	39.2	0	1.23842	97.3822	beta-D-Glucose 6-phosphate;	Organic oxygen compounds	Organooxygen compounds	Carbohydrates and carbohydrate conjugates	261.037	NA	0.647617	1	map00010 Glycolysis / Gluconeogenesis; map00030 Pentose phosphate pathway; map01100 Metabolic pathways; map01110 Biosynthesis of secondary metabolites; map01120 Microbial metabolism in diverse environments; map01130 Biosynthesis of antibiotics; map01200 Carbon metabolism; map04152 AMPK signaling pathway; map04922 Glucagon signaling pathway;
0.65_261.0373m/z	1.82511	0.0234076	1.60564	H-Spd:CK	C00092	C00092	C6H13O9P	M+H	39.2	0	1.23842	97.3822	D-Glucose 6-phosphate; Glucose 6-phosphate; Robison ester;	Organic oxygen compounds	Organooxygen compounds	Carbohydrates and carbohydrate conjugates	261.037	NA	0.647617	1	map00500 Starch and sucrose metabolism; map00521 Streptomycin biosynthesis; map00524 Neomycin, kanamycin and gentamicin biosynthesis; map00562 Inositol phosphate metabolism; map00999 Biosynthesis of secondary metabolites - unclassified; map01062 Biosynthesis of terpenoids and steroids; map01100 Metabolic pathways; map01130 Biosynthesis of antibiotics; map02020 Two-component system; map02060 Phosp…
0.65_261.0373m/z	1.82511	0.0234076	1.60564	H-Spd:CK	C02888	C02888	C6H13O9P	M+H	39.2	0	1.23842	97.3822	Sorbose 1-phosphate; L-Sorbose 1P; L-xylo-Hexulose 1-phosphate; L-Sorbose 1-phosphate;	Organic oxygen compounds	Organooxygen compounds	Carbohydrates and carbohydrate conjugates	261.037	NA	0.647617	1	map00051 Fructose and mannose metabolism; map02060 Phosphotransferase system (PTS);
0.65_261.0373m/z	1.82511	0.0234076	1.60564	H-Spd:CK	C01097	C01097	C6H13O9P	M+H	39.2	0	1.23842	97.3822	D-Tagatose 6-phosphate;	Organic oxygen compounds	Organooxygen compounds	Carbohydrates and carbohydrate conjugates	261.037	NA	0.647617	1	map00052 Galactose metabolism; map01100 Metabolic pathways;
0.65_261.0373m/z	1.82511	0.0234076	1.60564	H-Spd:CK	C05345	C05345	C6H13O9P	M+H	39.2	0	1.23842	97.3822	beta-D-Fructose 6-phosphate;	Organic oxygen compounds	Organooxygen compounds	Carbohydrates and carbohydrate conjugates	261.037	NA	0.647617	1	map00010 Glycolysis / Gluconeogenesis; map00030 Pentose phosphate pathway; map00051 Fructose and mannose metabolism; map00520 Amino sugar and nucleotide sugar metabolism; map01060 Biosynthesis of plant secondary metabolites; map01061 Biosynthesis of phenylpropanoids; map01062 Biosynthesis of terpenoids and steroids; map01063 Biosynthesis of alkaloids derived from shikimate pathway; map01064 Biosy…
0.65_340.0169m/z	1.91832	0.000481531	1.98827	H-Spd:CK	C04256	C04256	C8H16NO9P	M+K	43.4	49.5	-8.393	76.8143	N-Acetyl-D-glucosamine 1-phosphate;	Organic oxygen compounds	Organooxygen compounds	Carbohydrates and carbohydrate conjugates	340.017	NA	0.647617	1	NULL
0.65_340.0169m/z	1.91832	0.000481531	1.98827	H-Spd:CK	C18060	C18060	C8H16NO9P	M+K	43.4	49.5	-8.393	76.8143	N-Acetyl-alpha-D-galactosamine 1-phosphate;	Organic oxygen compounds	Organooxygen compounds	Carbohydrates and carbohydrate conjugates	340.017	NA	0.647617	1	NULL
0.65_340.0169m/z	1.91832	0.000481531	1.98827	H-Spd:CK	C00357	C00357	C8H16NO9P	M+K	44.9	56.9	-8.393	76.8143	N-Acetyl-D-glucosamine 6-phosphate;	Organic oxygen compounds	Organooxygen compounds	Carbohydrates and carbohydrate conjugates	340.017	NA	0.647617	1	map00520 Amino sugar and nucleotide sugar metabolism; map01100 Metabolic pathways; map01130 Biosynthesis of antibiotics; map02060 Phosphotransferase system (PTS);
0.66_394.1113m/z	3.01081	0.0147874	2.14467	H-Spd:CK	C07626	C07626	C20H22ClN3O	M+K	32.1	0	8.45821	69.7073	Amodiaquine;	Organoheterocyclic compounds	Quinolines and derivatives	Aminoquinolines and derivatives	394.111	NA	0.6619	1	NULL
0.68_177.0609m/z	1.78681	0.0110154	1.65901	H-Spd:CK	C00499	C00499	C4H8N4O4	M+H	37.8	3.86	-5.35053	91.2461	Allantoate; Allantoic acid;	Organic acids and derivatives	Carboxylic acids and derivatives	Amino acids, peptides, and analogues	177.061	NA	0.676183	1	map00230 Purine metabolism; map01100 Metabolic pathways; map01120 Microbial metabolism in diverse environments;
0.68_246.0505n	7.20576	0.0175212	3.06095	H-Spd:CK	C02162	C02162	C13H10O5	M+H, M+K, M+H-H2O	36.8	0	-9.48696	94.5861	Isopimpinellin; 5,8-Dimethoxypsoralen;	Phenylpropanoids and polyketides	Coumarins and derivatives	Furanocoumarins	247.058	246.05	0.676183	1	map01061 Biosynthesis of phenylpropanoids; map01110 Biosynthesis of secondary metabolites;
0.69_117.0551m/z	1.29668	0.03619	1.01936	H-Spd:CK	C00141	C00141	C5H8O3	M+H	40.2	12.2	4.26118	93.98	3-Methyl-2-oxobutanoic acid; 3-Methyl-2-oxobutyric acid; 3-Methyl-2-oxobutanoate; 2-Oxo-3-methylbutanoate; 2-Oxoisovalerate; 2-Oxoisopentanoate; alpha-Ketovaline; 2-Ketovaline; 2-Keto-3-methylbutyric acid;	Organic acids and derivatives	Keto acids and derivatives	Short-chain keto acids and derivatives	117.055	NA	0.690467	1	map00280 Valine, leucine and isoleucine degradation; map00290 Valine, leucine and isoleucine biosynthesis; map00770 Pantothenate and CoA biosynthesis; map00966 Glucosinolate biosynthesis; map01100 Metabolic pathways; map01110 Biosynthesis of secondary metabolites; map01130 Biosynthesis of antibiotics; map01210 2-Oxocarboxylic acid metabolism; map01230 Biosynthesis of amino acids;
0.69_117.0551m/z	1.29668	0.03619	1.01936	H-Spd:CK	C04272	C04272	C5H10O4	M+H-H2O	41.1	15.9	3.68868	93.8599	(R)-2,3-Dihydroxy-3-methylbutanoate; (R)-2,3-Dihydroxy-isovalerate; (R)-2,3-Dihydroxy-isovaleric acid; (2R)-2,3-Dihydroxy-3-methylbutanoate;	Lipids and lipid-like molecules	Fatty Acyls	Fatty acids and conjugates	117.055	NA	0.690467	1	map00290 Valine, leucine and isoleucine biosynthesis; map00770 Pantothenate and CoA biosynthesis; map01100 Metabolic pathways; map01110 Biosynthesis of secondary metabolites; map01130 Biosynthesis of antibiotics; map01210 2-Oxocarboxylic acid metabolism; map01230 Biosynthesis of amino acids;
0.69_117.0551m/z	1.29668	0.03619	1.01936	H-Spd:CK	C05649	C05649	C6H6N4	M+H-H2O	38.3	2.1	-6.28764	96.5166	Dihydropteridine; 6,7-Dihydropteridine;	Organoheterocyclic compounds	Pteridines and derivatives	null	117.055	NA	0.690467	1	NULL
0.69_117.0551m/z	1.29668	0.03619	1.01936	H-Spd:CK	C03273	C03273	C5H8O3	M+H	41.4	18.1	4.26118	93.98	5-Oxopentanoate; Glutarate semialdehyde;	Lipids and lipid-like molecules	Fatty Acyls	Fatty acids and conjugates	117.055	NA	0.690467	1	map00310 Lysine degradation; map01120 Microbial metabolism in diverse environments;
0.69_117.0551m/z	1.29668	0.03619	1.01936	H-Spd:CK	C06255	C06255	C5H8O3	M+H	40.2	12.2	4.26118	93.98	2-Oxopentanoic acid; 2-Oxovalerate; 2-Oxopentanoate; alpha-Ketovaleric acid;	Organic acids and derivatives	Keto acids and derivatives	Short-chain keto acids and derivatives	117.055	NA	0.690467	1	NULL
0.69_142.0864m/z	2.40762	0.00143918	2.06115	H-Spd:CK	C03351	C03351	C7H8O2	M+NH4	38.9	3.82	1.13403	92.2435	3-Hydroxybenzyl alcohol; 3-Hydroxybenzenemethanol;	Benzenoids	Benzene and substituted derivatives	Benzyl alcohols	142.086	NA	0.690467	1	map00623 Toluene degradation; map01120 Microbial metabolism in diverse environments; map01220 Degradation of aromatic compounds;
0.69_142.0864m/z	2.40762	0.00143918	2.06115	H-Spd:CK	C03087	C03087	C7H13NO3	M+H-H2O	38.8	3.37	0.884244	91.6496	5-Acetamidopentanoate;	Lipids and lipid-like molecules	Fatty Acyls	Fatty acids and conjugates	142.086	NA	0.690467	1	map00310 Lysine degradation;
0.69_142.0864m/z	2.40762	0.00143918	2.06115	H-Spd:CK	C10128	C10128	C7H11NO2	M+H	40.5	11.7	0.997141	91.8783	Arecaidine;	Alkaloids and derivatives	null	null	142.086	NA	0.690467	1	NULL
0.69_142.0864m/z	2.40762	0.00143918	2.06115	H-Spd:CK	C21513	C21513	C7H13NO3	M+H-H2O	40.9	14	0.884244	91.6496	Turicine; (+)-Turicine; cis-4-Hydroxy-D-proline betaine;	Organic acids and derivatives	Carboxylic acids and derivatives	Amino acids, peptides, and analogues	142.086	NA	0.690467	1	NULL
0.69_142.0864m/z	2.40762	0.00143918	2.06115	H-Spd:CK	C07505	C07505	C7H11NO2	M+H	38.4	1.18	0.997141	91.8783	Ethosuximide;	Organoheterocyclic compounds	Pyrrolidines	Pyrrolidones	142.086	NA	0.690467	1	NULL
0.69_142.0864m/z	2.40762	0.00143918	2.06115	H-Spd:CK	C08269	C08269	C7H13NO3	M+H-H2O	40.9	14	0.884244	91.6496	(-)-Betonicine; Betonicine; trans-4-Hydroxy-L-proline betaine;	Organic acids and derivatives	Carboxylic acids and derivatives	Amino acids, peptides, and analogues	142.086	NA	0.690467	1	NULL
0.69_142.0864m/z	2.40762	0.00143918	2.06115	H-Spd:CK	C15572	C15572	C7H8O2	M+NH4	38.8	2.96	1.13403	92.2435	Guaiacol;	Benzenoids	Phenols	Methoxyphenols	142.086	NA	0.690467	1	NULL
0.69_142.0864m/z	2.40762	0.00143918	2.06115	H-Spd:CK	C06730	C06730	C7H8O2	M+NH4	38.3	0.851	1.13403	92.2435	4-Methylcatechol; 3,4-Dihydroxytoluene; 1,2-Dihydroxy-4-methylbenzene; 4-Methyl-1,2-benzenediol;	Benzenoids	Phenols	Benzenediols	142.086	NA	0.690467	1	map00622 Xylene degradation; map00623 Toluene degradation; map00626 Naphthalene degradation; map01100 Metabolic pathways; map01120 Microbial metabolism in diverse environments; map01220 Degradation of aromatic compounds;
0.69_142.0864m/z	2.40762	0.00143918	2.06115	H-Spd:CK	C17467	C17467	C7H8O2	M+NH4	38.9	3.82	1.13403	92.2435	p-Hydroxybenzyl alcohol; 4-Hydroxybenzyl alcohol; p-Methylolphenol;	Benzenoids	Benzene and substituted derivatives	Benzyl alcohols	142.086	NA	0.690467	1	NULL
0.69_142.0864m/z	2.40762	0.00143918	2.06115	H-Spd:CK	C02323	C02323	C7H8O2	M+NH4	39	4.3	1.13403	92.2435	Salicyl alcohol; Saligenin; 2-Hydroxybenzyl alcohol; 2-(Hydroxymethyl)phenol;	Benzenoids	Benzene and substituted derivatives	Benzyl alcohols	142.086	NA	0.690467	1	NULL
0.69_153.0759m/z	1.58675	0.0464232	1.28519	H-Spd:CK	C00532	C00532	C5H12O5	M+H	39.7	1.22	0.760677	98.0993	L-Arabitol; L-Arabinol; L-Arabinitol; L-Lyxitol;	Organic oxygen compounds	Organooxygen compounds	Carbohydrates and carbohydrate conjugates	153.076	NA	0.690467	1	map00040 Pentose and glucuronate interconversions; map01100 Metabolic pathways;
0.69_153.0759m/z	1.58675	0.0464232	1.28519	H-Spd:CK	C01904	C01904	C5H12O5	M+H	39.7	1.22	0.760677	98.0993	D-Arabitol; D-Arabinitol; D-Arabinol; D-Lyxitol;	Organic oxygen compounds	Organooxygen compounds	Carbohydrates and carbohydrate conjugates	153.076	NA	0.690467	1	map00040 Pentose and glucuronate interconversions; map01100 Metabolic pathways;
0.69_153.0759m/z	1.58675	0.0464232	1.28519	H-Spd:CK	C00474	C00474	C5H12O5	M+H	39.7	1.22	0.760677	98.0993	Ribitol; Adonitol;	Organic oxygen compounds	Organooxygen compounds	Carbohydrates and carbohydrate conjugates	153.076	NA	0.690467	1	map00040 Pentose and glucuronate interconversions; map00740 Riboflavin metabolism; map01100 Metabolic pathways;
0.69_186.0765m/z	1.43187	0.0159793	1.36515	H-Spd:CK	C01161	C01161	C8H8O4	M+NH4	37.9	1.01	2.60352	91.4551	3,4-Dihydroxyphenylacetate; 3,4-Dihydroxyphenylacetic acid; Homoprotocatechuate;	Benzenoids	Phenols	Benzenediols	186.077	NA	0.690467	1	map00350 Tyrosine metabolism; map01100 Metabolic pathways; map01120 Microbial metabolism in diverse environments; map01220 Degradation of aromatic compounds; map04728 Dopaminergic synapse; map05030 Cocaine addiction; map05031 Amphetamine addiction; map05034 Alcoholism;
0.69_186.0765m/z	1.43187	0.0159793	1.36515	H-Spd:CK	C00544	C00544	C8H8O4	M+NH4	37.9	1.01	2.60352	91.4551	Homogentisate; Homogentisic acid; 2,5-Dihydroxyphenylacetic acid; 2,5-Dihydroxyphenylacetate;	Benzenoids	Benzene and substituted derivatives	Phenylacetic acids	186.077	NA	0.690467	1	map00130 Ubiquinone and other terpenoid-quinone biosynthesis; map00350 Tyrosine metabolism; map00643 Styrene degradation; map01100 Metabolic pathways; map01120 Microbial metabolism in diverse environments;
0.69_186.0765m/z	1.43187	0.0159793	1.36515	H-Spd:CK	C05577	C05577	C8H8O4	M+NH4	38.7	5	2.60352	91.4551	3,4-Dihydroxymandelaldehyde; 3,4-Dihydroxyphenylglycolaldehyde;	Benzenoids	Benzene and substituted derivatives	Phenylacetaldehydes	186.077	NA	0.690467	1	map00350 Tyrosine metabolism; map01100 Metabolic pathways;
0.69_186.0765m/z	1.43187	0.0159793	1.36515	H-Spd:CK	C10331	C10331	C8H8O4	M+NH4	39.2	7.58	2.60352	91.4551	2,6-Dimethoxybenzoquinone; 2,6-Dimetoxy-p-benzoquinone;	Organic oxygen compounds	Organooxygen compounds	Carbonyl compounds	186.077	NA	0.690467	1	NULL
0.69_186.0765m/z	1.43187	0.0159793	1.36515	H-Spd:CK	C11527	C11527	C8H8O4	M+NH4	38.1	2.31	2.60352	91.4551	4-Hydroxymandelate; 4-Hydroxymandelic acid;	Benzenoids	Phenols	1-hydroxy-2-unsubstituted benzenoids	186.077	NA	0.690467	1	NULL
0.69_186.0765m/z	1.43187	0.0159793	1.36515	H-Spd:CK	C06672	C06672	C8H8O4	M+NH4	38.9	6	2.60352	91.4551	Vanillate; Vanillic acid; 4-Hydroxy-3-methoxybenzoate; 4-Hydroxy-3-methoxybenzoic acid;	Benzenoids	Benzene and substituted derivatives	Benzoic acids and derivatives	186.077	NA	0.690467	1	map00627 Aminobenzoate degradation; map01120 Microbial metabolism in diverse environments;
0.69_244.0927m/z	0.532894	0.000545547	1.94064	H-Spd:CK	C02961	C02961	C9H13N3O5	M+H	41.8	14	-0.36379	95.4568	Cytarabine; Cytosine arabinoside; Cytosine-1-beta-D-arabinofuranoside; Ara-C;	Nucleosides, nucleotides, and analogues	Pyrimidine nucleosides	null	244.093	NA	0.690467	1	NULL
0.69_244.0927m/z	0.532894	0.000545547	1.94064	H-Spd:CK	C14291	C14291	C12H15NO3	M+Na	42.1	21.3	-7.7135	97.6848	Carbofuran; 2,2-Dimethyl-2,3-dihydro-7-benzofuranyl N-methylcarbamate;	Organoheterocyclic compounds	Coumarans	null	244.093	NA	0.690467	1	NULL
0.69_244.0927m/z	0.532894	0.000545547	1.94064	H-Spd:CK	C05711	C05711	C9H13N3O5	M+H	41.3	11.7	-0.36379	95.4568	gamma-Glutamyl-beta-cyanoalanine;	Organic acids and derivatives	Carboxylic acids and derivatives	Amino acids, peptides, and analogues	244.093	NA	0.690467	1	map00460 Cyanoamino acid metabolism;
0.69_244.0927m/z	0.532894	0.000545547	1.94064	H-Spd:CK	C00475	C00475	C9H13N3O5	M+H	41.8	14	-0.36379	95.4568	Cytidine;	Nucleosides, nucleotides, and analogues	Pyrimidine nucleosides	null	244.093	NA	0.690467	1	map00240 Pyrimidine metabolism; map01100 Metabolic pathways;
0.69_244.0927m/z	0.532894	0.000545547	1.94064	H-Spd:CK	C07934	C07934	C12H15NO3	M+Na	39.5	8.5	-7.7135	97.6848	Metaxalone;	Benzenoids	Phenol ethers	null	244.093	NA	0.690467	1	NULL
0.69_315.1277m/z	1.49223	0.0159264	1.47509	H-Spd:CK	C08095	C08095	C12H20N4O7	M+H-H2O	36.5	29	-6.69051	60.8984	Zanamivir;	Organic acids and derivatives	Carboxylic acids and derivatives	Carboxylic acid derivatives	315.128	NA	0.690467	1	NULL
0.71_102.1282m/z	0.739847	0.00982214	1.11772	H-Spd:CK	C14691	C14691	C6H15N	M+H	38.4	0	4.85331	97.7743	Triethylamine; N,N-Diethylethanamine;	Organonitrogen compounds	Amines	Tertiary amines	102.128	NA	0.7112	1	NULL
0.71_102.1282m/z	0.739847	0.00982214	1.11772	H-Spd:CK	C08306	C08306	C6H15N	M+H	38.4	0	4.85331	97.7743	Hexylamine; 1-Hexanamine;	Organonitrogen compounds	Amines	Primary amines	102.128	NA	0.7112	1	NULL
0.71_102.1282m/z	0.739847	0.00982214	1.11772	H-Spd:CK	C11249	C11249	C6H12	M+NH4	38.3	0	5.836	98.1647	Cyclohexane;	Hydrocarbons	Saturated hydrocarbons	Cycloalkanes	102.128	NA	0.7112	1	map00930 Caprolactam degradation; map01120 Microbial metabolism in diverse environments;
0.71_114.0918m/z	1.52321	0.00366616	1.40015	H-Spd:CK	C06593	C06593	C6H11NO	M+H	39	13.2	4.47643	87.1674	epsilon-Caprolactam;	Organoheterocyclic compounds	Lactams	Caprolactams	114.092	NA	0.7112	1	map00930 Caprolactam degradation; map01100 Metabolic pathways; map01120 Microbial metabolism in diverse environments;
0.71_114.0918m/z	1.52321	0.00366616	1.40015	H-Spd:CK	C02378	C02378	C6H13NO2	M+H-H2O	39.1	12.8	3.86142	87.3872	6-Aminohexanoate; 6-Aminohexanoic acid; Epsilcapramine; 6-Aminocaproic acid;	Lipids and lipid-like molecules	Fatty Acyls	Fatty acids and conjugates	114.092	NA	0.7112	1	map00930 Caprolactam degradation; map01100 Metabolic pathways; map01120 Microbial metabolism in diverse environments;
0.71_114.0918m/z	1.52321	0.00366616	1.40015	H-Spd:CK	C21096	C21096	C6H13NO2	M+H-H2O	39.1	12.8	3.86142	87.3872	L-allo-Isoleucine;	Organic acids and derivatives	Carboxylic acids and derivatives	Amino acids, peptides, and analogues	114.092	NA	0.7112	1	NULL
0.71_114.0918m/z	1.52321	0.00366616	1.40015	H-Spd:CK	C01570	C01570	C6H13NO2	M+H-H2O	39.1	12.8	3.86142	87.3872	D-Leucine; D-2-Amino-4-methylvaleric acid;	Organic acids and derivatives	Carboxylic acids and derivatives	Amino acids, peptides, and analogues	114.092	NA	0.7112	1	NULL
0.71_114.0918m/z	1.52321	0.00366616	1.40015	H-Spd:CK	C16439	C16439	C6H13NO2	M+H-H2O	39.1	12.8	3.86142	87.3872	Leucine;	Organic acids and derivatives	Carboxylic acids and derivatives	Amino acids, peptides, and analogues	114.092	NA	0.7112	1	NULL
0.71_114.0918m/z	1.52321	0.00366616	1.40015	H-Spd:CK	C00407	C00407	C6H13NO2	M+H-H2O	39.1	12.8	3.86142	87.3872	L-Isoleucine; 2-Amino-3-methylvaleric acid;	Organic acids and derivatives	Carboxylic acids and derivatives	Amino acids, peptides, and analogues	114.092	NA	0.7112	1	map00280 Valine, leucine and isoleucine degradation; map00290 Valine, leucine and isoleucine biosynthesis; map00460 Cyanoamino acid metabolism; map00960 Tropane, piperidine and pyridine alkaloid biosynthesis; map00966 Glucosinolate biosynthesis; map00970 Aminoacyl-tRNA biosynthesis; map01060 Biosynthesis of plant secondary metabolites; map01064 Biosynthesis of alkaloids derived from ornithine, ly…
0.71_114.0918m/z	1.52321	0.00366616	1.40015	H-Spd:CK	C01933	C01933	C6H13NO2	M+H-H2O	39.1	12.8	3.86142	87.3872	L-Norleucine; L-Aminohexanoic acid; L-Aminohexanoate; L-2-Aminohexanoic acid; L-2-Aminohexanoate; (S)-2-Aminohexanoic acid;	Organic acids and derivatives	Carboxylic acids and derivatives	Amino acids, peptides, and analogues	114.092	NA	0.7112	1	NULL
0.71_114.0918m/z	1.52321	0.00366616	1.40015	H-Spd:CK	C16434	C16434	C6H13NO2	M+H-H2O	39.1	12.8	3.86142	87.3872	Isoleucine;	Organic acids and derivatives	Carboxylic acids and derivatives	Amino acids, peptides, and analogues	114.092	NA	0.7112	1	NULL
0.71_114.0918m/z	1.52321	0.00366616	1.40015	H-Spd:CK	C00123	C00123	C6H13NO2	M+H-H2O	39.1	12.8	3.86142	87.3872	L-Leucine; 2-Amino-4-methylvaleric acid; (2S)-alpha-2-Amino-4-methylvaleric acid; (2S)-alpha-Leucine;	Organic acids and derivatives	Carboxylic acids and derivatives	Amino acids, peptides, and analogues	114.092	NA	0.7112	1	map00280 Valine, leucine and isoleucine degradation; map00290 Valine, leucine and isoleucine biosynthesis; map00966 Glucosinolate biosynthesis; map00970 Aminoacyl-tRNA biosynthesis; map01060 Biosynthesis of plant secondary metabolites; map01065 Biosynthesis of alkaloids derived from histidine and purine; map01100 Metabolic pathways; map01110 Biosynthesis of secondary metabolites; map01210 2-Oxoca…
0.71_122.0267m/z	1.39361	0.0396063	1.23748	H-Spd:CK	C00793	C00793	C3H7NO2S	M+H	38.2	0	-2.37253	94.02	D-Cysteine; D-Amino-3-mercaptopropionic acid;	Organic acids and derivatives	Carboxylic acids and derivatives	Amino acids, peptides, and analogues	122.027	NA	0.7112	1	map00270 Cysteine and methionine metabolism;
0.71_122.0267m/z	1.39361	0.0396063	1.23748	H-Spd:CK	C00097	C00097	C3H7NO2S	M+H	38.2	0	-2.37253	94.02	L-Cysteine; L-2-Amino-3-mercaptopropionic acid;	Organic acids and derivatives	Carboxylic acids and derivatives	Amino acids, peptides, and analogues	122.027	NA	0.7112	1	map00260 Glycine, serine and threonine metabolism; map00270 Cysteine and methionine metabolism; map00311 Penicillin and cephalosporin biosynthesis; map00332 Carbapenem biosynthesis; map00430 Taurine and hypotaurine metabolism; map00460 Cyanoamino acid metabolism; map00480 Glutathione metabolism; map00730 Thiamine metabolism; map00770 Pantothenate and CoA biosynthesis; map00920 Sulfur metabolism; …
0.71_160.0972m/z	1.58191	0.00908607	1.49166	H-Spd:CK	C21513	C21513	C7H13NO3	M+H	37.2	14.8	2.15396	73.6575	Turicine; (+)-Turicine; cis-4-Hydroxy-D-proline betaine;	Organic acids and derivatives	Carboxylic acids and derivatives	Amino acids, peptides, and analogues	160.097	NA	0.7112	1	NULL
0.71_160.0972m/z	1.58191	0.00908607	1.49166	H-Spd:CK	C08269	C08269	C7H13NO3	M+H	37.2	14.8	2.15396	73.6575	(-)-Betonicine; Betonicine; trans-4-Hydroxy-L-proline betaine;	Organic acids and derivatives	Carboxylic acids and derivatives	Amino acids, peptides, and analogues	160.097	NA	0.7112	1	NULL
0.71_160.0972m/z	1.58191	0.00908607	1.49166	H-Spd:CK	C03087	C03087	C7H13NO3	M+H	37.6	17	2.15396	73.6575	5-Acetamidopentanoate;	Lipids and lipid-like molecules	Fatty Acyls	Fatty acids and conjugates	160.097	NA	0.7112	1	map00310 Lysine degradation;
0.71_174.0399m/z	1.38489	0.0129109	1.14362	H-Spd:CK	C07714	C07714	C6H9NO6	M+H-H2O	35.7	7.79	1.20077	72.1909	Isosorbide mononitrate;	Organoheterocyclic compounds	Furofurans	Isosorbides	174.04	NA	0.7112	1	NULL
0.71_174.0399m/z	1.38489	0.0129109	1.14362	H-Spd:CK	C00242	C00242	C5H5N5O	M+Na	32.7	0	8.59107	72.7844	Guanine; 2-Amino-6-hydroxypurine;	Organoheterocyclic compounds	Imidazopyrimidines	Purines and purine derivatives	174.04	NA	0.7112	1	map00230 Purine metabolism; map01100 Metabolic pathways;
0.71_174.0399m/z	1.38489	0.0129109	1.14362	H-Spd:CK	C20450	C20450	C6H4O5	M+NH4	34	0	1.47048	71.9953	2,5-Furandicarboxylate; Furan-2,5-dicarboxylate;	Organoheterocyclic compounds	Furans	Furoic acid and derivatives	174.04	NA	0.7112	1	map00365 Furfural degradation; map01120 Microbial metabolism in diverse environments;
0.71_344.0898m/z	1.66857	0.000592713	1.73101	H-Spd:CK	C07484	C07484	C17H15N5O	M+K	32.9	0	-3.25164	68.1904	Zaleplon;	Organoheterocyclic compounds	Diazines	Pyrimidines and pyrimidine derivatives	344.09	NA	0.7112	1	NULL
0.71_358.1680m/z	1.37882	0.0274178	1.25373	H-Spd:CK	C07043	C07043	C18H26ClN3O	M+Na	32.8	1.45	6.96454	70.4894	Hydroxychloroquine;	Organoheterocyclic compounds	Quinolines and derivatives	Aminoquinolines and derivatives	358.168	NA	0.7112	1	NULL
0.71_358.1680m/z	1.37882	0.0274178	1.25373	H-Spd:CK	C16416	C16416	C20H20O5	M+NH4	36.6	1.44	9.10216	91.4917	Desmethylxanthohumol;	Phenylpropanoids and polyketides	Linear 1,3-diarylpropanoids	Chalcones and dihydrochalcones	358.168	NA	0.7112	1	map00941 Flavonoid biosynthesis;
0.71_358.1680m/z	1.37882	0.0274178	1.25373	H-Spd:CK	C10418	C10418	C20H20O5	M+NH4	36.3	0	9.10216	91.4917	5-Deoxykievitone; (+-)-5-Deoxykievitone;	Phenylpropanoids and polyketides	Isoflavonoids	Isoflavans	358.168	NA	0.7112	1	NULL
0.71_375.2291m/z	0.516226	0.00157628	1.89645	H-Spd:CK	C07251	C07251	C21H27NO4	M+NH4	37.5	0	3.41421	91.7209	Nalbuphine;	Benzenoids	Phenanthrenes and derivatives	null	375.229	NA	0.7112	1	NULL
0.71_381.0797m/z	1.50878	0.00177809	1.65173	H-Spd:CK	C00897	C00897	C12H22O11	M+K	38.4	0	0.877448	92.9379	alpha-Maltose; alpha-Malt sugar;	Organooxygen compounds	Carbohydrates and carbohydrate conjugates	Glycosyl compounds	381.08	NA	0.7112	1	NULL
0.71_381.0797m/z	1.50878	0.00177809	1.65173	H-Spd:CK	C19632	C19632	C12H22O11	M+K	38.4	0	0.877448	92.9379	Kojibiose; 2-O-alpha-D-Glucopyranosyl-D-glucose;	Lipids and lipid-like molecules	Fatty Acyls	Fatty acyl glycosides	381.08	NA	0.7112	1	NULL
0.71_381.0797m/z	1.50878	0.00177809	1.65173	H-Spd:CK	C04778	C04778	C14H19N2O7P	M+Na	36.7	0.651	-7.08887	90.6454	N1-(5-Phospho-alpha-D-ribosyl)-5,6-dimethylbenzimidazole; alpha-Ribazole 5'-phosphate;	Nucleosides, nucleotides, and analogues	Benzimidazole ribonucleosides and ribonucleotides	null	381.08	NA	0.7112	1	map00860 Porphyrin and chlorophyll metabolism; map01100 Metabolic pathways;
0.71_381.0797m/z	1.50878	0.00177809	1.65173	H-Spd:CK	C07064	C07064	C12H22O11	M+K	38.4	0	0.877448	92.9379	Lactulose;	Organic oxygen compounds	Organooxygen compounds	Carbohydrates and carbohydrate conjugates	381.08	NA	0.7112	1	NULL
0.71_381.0797m/z	1.50878	0.00177809	1.65173	H-Spd:CK	C00089	C00089	C12H22O11	M+K	38.4	0	0.877448	92.9379	Sucrose; Cane sugar; Saccharose; 1-alpha-D-Glucopyranosyl-2-beta-D-fructofuranoside;	Organic oxygen compounds	Organooxygen compounds	Carbohydrates and carbohydrate conjugates	381.08	NA	0.7112	1	map00052 Galactose metabolism; map00500 Starch and sucrose metabolism; map01100 Metabolic pathways; map02010 ABC transporters; map02060 Phosphotransferase system (PTS); map04742 Taste transduction; map04973 Carbohydrate digestion and absorption;
0.71_381.0797m/z	1.50878	0.00177809	1.65173	H-Spd:CK	C19636	C19636	C12H22O11	M+K	38.4	0	0.877448	92.9379	Turanose; 3-O-alpha-D-Glucopyranosyl-D-fructose; D-Turanose;	Lipids and lipid-like molecules	Fatty Acyls	Fatty acyl glycosides	381.08	NA	0.7112	1	NULL
0.71_381.0797m/z	1.50878	0.00177809	1.65173	H-Spd:CK	C04147	C04147	C12H22O11	M+K	38.4	0	0.877448	92.9379	alpha-D-Glucosyl-(1,3)-D-mannose;	Organic oxygen compounds	Organooxygen compounds	Carbohydrates and carbohydrate conjugates	381.08	NA	0.7112	1	NULL
0.71_381.0797m/z	1.50878	0.00177809	1.65173	H-Spd:CK	C06422	C06422	C12H22O11	M+K	38.4	0	0.877448	92.9379	beta-Cellobiose; 1-beta-D-Glucopyranosyl-4-beta-D-glucopyranose;	Organic oxygen compounds	Organooxygen compounds	Carbohydrates and carbohydrate conjugates	381.08	NA	0.7112	1	NULL
0.71_381.0797m/z	1.50878	0.00177809	1.65173	H-Spd:CK	C05402	C05402	C12H22O11	M+K	38.4	0	0.877448	92.9379	Melibiose; 6-O-(alpha-D-Galactopyranosyl)-D-glucopyranose; D-Gal-alpha1->6D-Glucose;	Organic oxygen compounds	Organooxygen compounds	Carbohydrates and carbohydrate conjugates	381.08	NA	0.7112	1	map00052 Galactose metabolism; map02010 ABC transporters;
0.71_381.0797m/z	1.50878	0.00177809	1.65173	H-Spd:CK	C01970	C01970	C12H22O11	M+K	38.4	0	0.877448	92.9379	beta-Lactose; beta-D-Lactose;	Organooxygen compounds	Carbohydrates and carbohydrate conjugates	Glycosyl compounds	381.08	NA	0.7112	1	NULL
0.71_381.0797m/z	1.50878	0.00177809	1.65173	H-Spd:CK	C01083	C01083	C12H22O11	M+K	38.4	0	0.877448	92.9379	alpha,alpha-Trehalose; alpha,alpha'-Trehalose; Trehalose;	Organic oxygen compounds	Organooxygen compounds	Carbohydrates and carbohydrate conjugates	381.08	NA	0.7112	1	map00500 Starch and sucrose metabolism; map01100 Metabolic pathways; map01110 Biosynthesis of secondary metabolites; map02010 ABC transporters; map02060 Phosphotransferase system (PTS);
0.71_381.0797m/z	1.50878	0.00177809	1.65173	H-Spd:CK	C00252	C00252	C12H22O11	M+K	38.4	0	0.877448	92.9379	Isomaltose; Brachiose;	Organic oxygen compounds	Organooxygen compounds	Carbohydrates and carbohydrate conjugates	381.08	NA	0.7112	1	map00500 Starch and sucrose metabolism;
0.71_504.1688n	1.58008	0.0142263	1.44432	H-Spd:CK	C08243	C08243	C18H32O16	M+Na, M+K	39.3	3.96	-0.446678	93.21	Melezitose;	Organic oxygen compounds	Organooxygen compounds	Carbohydrates and carbohydrate conjugates	543.133	504.169	0.7112	1	NULL
0.71_504.1688n	1.58008	0.0142263	1.44432	H-Spd:CK	C05404	C05404	C18H32O16	M+Na, M+K	39.4	4.12	-0.446678	93.21	D-Gal alpha 1->6D-Gal alpha 1->6D-Glucose; D-Gal-alpha1->6D-Gal-alpha1->6D-Glucose; Manninotriose;	Organic oxygen compounds	Organooxygen compounds	Carbohydrates and carbohydrate conjugates	543.133	504.169	0.7112	1	map00052 Galactose metabolism;
0.71_504.1688n	1.58008	0.0142263	1.44432	H-Spd:CK	C03661	C03661	C18H32O16	M+Na, M+K	39.3	3.59	-0.446678	93.21	1F-beta-D-Fructosylsucrose; beta-D-Fructofuranosyl-(2->1)-beta-D-fructofuranosyl alpha-D-glucopyranoside;	Organic oxygen compounds	Organooxygen compounds	Carbohydrates and carbohydrate conjugates	543.133	504.169	0.7112	1	NULL
0.71_504.1688n	1.58008	0.0142263	1.44432	H-Spd:CK	C01935	C01935	C12H22O11.[C6H10O5]n-2	M+Na, M+K	20.7	3.98	-0.446678	NA	Maltodextrin; Maltodextrin(n); Maltodextrin(n-2); n+2 Maltodextrin; Linear maltodextrin; Maltooligosaccharide;	Organic oxygen compounds	Organooxygen compounds	Carbohydrates and carbohydrate conjugates	543.133	504.169	0.7112	1	map00500 Starch and sucrose metabolism; map01100 Metabolic pathways; map01110 Biosynthesis of secondary metabolites; map02010 ABC transporters;
0.71_568.1740n	0.709108	0.00958427	1.21921	H-Spd:CK	C11376	C11376	C28H28N2O11	M+NH4, M+K	34.1	10	8.29407	69.8507	SN38 glucuronide; SN-38G;	Alkaloids and derivatives	Camptothecins	null	586.208	568.174	0.7112	1	map00983 Drug metabolism - other enzymes;
[truncated: 1,122 more rows]

## Sheet: HSvsH
Compound ID	ratio	t.test_p.value	VIP	sample	ID.1	KEGG.ID	Formula	Adducts	Score	Fragmentation.Score	Mass.Error..ppm.	Isotope.Similarity	Description	Super.class	Class	Sub.class	m.z	Neutral.mass..Da.	Retention.time..min.	Charge	Pathway
[truncated: 307 more rows]
